# Supplementary material for: Phenomic landscape and pharmacogenomic implications for HLA region in a Taiwan Han Chinese population
Source: Biomark Res. 2024 May 3;12:46. doi: 10.1186/s40364-024-00591-z (PMC11067262; doi:10.1186/s40364-024-00591-z)
Supplement: Supplementary file 2 — Additional file 2: Supplementary dataset 1. HLA allele frequencies in different Taiwanese cohorts. [file 40364_2024_591_MOESM2_ESM.xlsx]

## Sheet: 2-digit
Resolution	Gene	Alleles	TWB HLA imputation references (n=845)	Imputed HLA in TWB (n=59448)
2	HLA-A	HLA-A*01	0.01	0.006
2	HLA-A	HLA-A*02	0.301	0.301
2	HLA-A	HLA-A*03	0.008	0.005
2	HLA-A	HLA-A*11	0.275	0.332
2	HLA-A	HLA-A*23	0.001	0.000168214
2	HLA-A	HLA-A*24	0.179	0.172
2	HLA-A	HLA-A*26	0.029	0.026
2	HLA-A	HLA-A*29	0.001	0.002
2	HLA-A	HLA-A*30	0.024	0.015
2	HLA-A	HLA-A*31	0.03	0.021
2	HLA-A	HLA-A*32	0.007	0.004
2	HLA-A	HLA-A*33	0.129	0.113
2	HLA-A	HLA-A*68	0.004	0.002
2	HLA-A	HLA-A*74	0.002	0.001
2	HLA-B	HLA-B*07	0.009	0.005
2	HLA-B	HLA-B*08	0.002	0.003
2	HLA-B	HLA-B*13	0.08	0.078
2	HLA-B	HLA-B*14	0.001	0.0002355
2	HLA-B	HLA-B*15	0.12	0.117
2	HLA-B	HLA-B*18	0.001	0.002
2	HLA-B	HLA-B*27	0.026	0.029
2	HLA-B	HLA-B*35	0.042	0.033
2	HLA-B	HLA-B*37	0.002	0.004
2	HLA-B	HLA-B*38	0.048	0.045
2	HLA-B	HLA-B*39	0.022	0.023
2	HLA-B	HLA-B*40	0.228	0.243
2	HLA-B	HLA-B*42	0.000621891	8.41071e-06
2	HLA-B	HLA-B*44	0.012	0.006
2	HLA-B	HLA-B*46	0.107	0.129
2	HLA-B	HLA-B*48	0.012	0.012
2	HLA-B	HLA-B*49	0.000621891	0.000159804
2	HLA-B	HLA-B*50	0.003	0.000874714
2	HLA-B	HLA-B*51	0.063	0.057
2	HLA-B	HLA-B*52	0.014	0.011
2	HLA-B	HLA-B*54	0.035	0.034
2	HLA-B	HLA-B*55	0.033	0.04
2	HLA-B	HLA-B*56	0.013	0.011
2	HLA-B	HLA-B*57	0.004	0.002
2	HLA-B	HLA-B*58	0.113	0.11
2	HLA-B	HLA-B*67	0.005	0.003
2	HLA-B	HLA-B*81	0.001	0.003
2	HLA-C	HLA-C*01	0.165	0.199
2	HLA-C	HLA-C*02	0.003	0.001
2	HLA-C	HLA-C*03	0.296	0.285
2	HLA-C	HLA-C*04	0.066	0.063
2	HLA-C	HLA-C*05	0.003	0.002
2	HLA-C	HLA-C*06	0.034	0.023
2	HLA-C	HLA-C*07	0.204	0.219
2	HLA-C	HLA-C*08	0.083	0.08
2	HLA-C	HLA-C*12	0.051	0.048
2	HLA-C	HLA-C*14	0.044	0.036
2	HLA-C	HLA-C*15	0.048	0.042
2	HLA-C	HLA-C*16	0.002	0.001
2	HLA-C	HLA-C*17	0.000626566	8.41071e-06
2	HLA-DPA1	HLA-DPA1*01	0.352	0.282
2	HLA-DPA1	HLA-DPA1*02	0.614	0.691
2	HLA-DPA1	HLA-DPA1*04	0.034	0.028
2	HLA-DPB1	HLA-DPB1*01	0.003	0.001
2	HLA-DPB1	HLA-DPB1*02	0.237	0.228
2	HLA-DPB1	HLA-DPB1*03	0.055	0.048
2	HLA-DPB1	HLA-DPB1*04	0.127	0.099
2	HLA-DPB1	HLA-DPB1*05	0.372	0.449
2	HLA-DPB1	HLA-DPB1*06	0.000673854	8.41071e-06
2	HLA-DPB1	HLA-DPB1*09	0.019	0.015
2	HLA-DPB1	HLA-DPB1*100	0.001	1.68214e-05
2	HLA-DPB1	HLA-DPB1*104	0.006	0.003
2	HLA-DPB1	HLA-DPB1*105	0.000673854	1.68214e-05
2	HLA-DPB1	HLA-DPB1*11	0.000673854	8.41071e-06
2	HLA-DPB1	HLA-DPB1*13	0.071	0.065
2	HLA-DPB1	HLA-DPB1*133	0.000673854	8.41071e-06
2	HLA-DPB1	HLA-DPB1*135	0.018	0.022
2	HLA-DPB1	HLA-DPB1*14	0.026	0.025
2	HLA-DPB1	HLA-DPB1*15	0.000673854	9.25178e-05
2	HLA-DPB1	HLA-DPB1*17	0.018	0.011
2	HLA-DPB1	HLA-DPB1*19	0.011	0.014
2	HLA-DPB1	HLA-DPB1*21	0.018	0.018
2	HLA-DPB1	HLA-DPB1*26	0.002	0.000538286
2	HLA-DPB1	HLA-DPB1*296	0.001	0.000210268
2	HLA-DPB1	HLA-DPB1*31	0.000673854	0.001
2	HLA-DPB1	HLA-DPB1*36	0.000673854	8.41071e-06
2	HLA-DPB1	HLA-DPB1*38	0.001	8.41071e-06
2	HLA-DPB1	HLA-DPB1*41	0.000673854	2.52321e-05
2	HLA-DPB1	HLA-DPB1*414	0.001	0.000571928
2	HLA-DPB1	HLA-DPB1*47	0.000673854	8.41071e-06
2	HLA-DPB1	HLA-DPB1*48	0.002	3.36428e-05
2	HLA-DPB1	HLA-DPB1*519	0.002	5.04643e-05
2	HLA-DPB1	HLA-DPB1*80	0.000673854	8.41071e-06
2	HLA-DQA1	HLA-DQA1*01	0.37	0.354
2	HLA-DQA1	HLA-DQA1*02	0.033	0.024
2	HLA-DQA1	HLA-DQA1*03	0.296	0.309
2	HLA-DQA1	HLA-DQA1*04	0.008	0.012
2	HLA-DQA1	HLA-DQA1*05	0.208	0.21
2	HLA-DQA1	HLA-DQA1*06	0.086	0.091
2	HLA-DQB1	HLA-DQB1*02	0.113	0.104
2	HLA-DQB1	HLA-DQB1*03	0.418	0.46
2	HLA-DQB1	HLA-DQB1*04	0.094	0.082
2	HLA-DQB1	HLA-DQB1*05	0.159	0.167
2	HLA-DQB1	HLA-DQB1*06	0.215	0.187
2	HLA-DRB1	HLA-DRB1*01	0.009	0.005
2	HLA-DRB1	HLA-DRB1*03	0.082	0.083
2	HLA-DRB1	HLA-DRB1*04	0.167	0.153
2	HLA-DRB1	HLA-DRB1*07	0.034	0.024
2	HLA-DRB1	HLA-DRB1*08	0.09	0.094
2	HLA-DRB1	HLA-DRB1*09	0.122	0.152
2	HLA-DRB1	HLA-DRB1*10	0.006	0.011
2	HLA-DRB1	HLA-DRB1*11	0.081	0.085
2	HLA-DRB1	HLA-DRB1*12	0.13	0.138
2	HLA-DRB1	HLA-DRB1*13	0.048	0.033
2	HLA-DRB1	HLA-DRB1*14	0.062	0.07
2	HLA-DRB1	HLA-DRB1*15	0.119	0.102
2	HLA-DRB1	HLA-DRB1*16	0.049	0.049

## Sheet: 4-digit
Resolution	Gene	Alleles	TWB HLA imputation references (n=845)	Imputed HLA in TWB (n=59448)	MJ Lai et al. (n=46682)	SH Wen et al. (n=710)	PL Chen et al. (n=504)
4	HLA-A	HLA-A*01:01	0.01	0.006	0.007	0.009	0.004
4	HLA-A	HLA-A*01:03	0	0	0	0	0.002
4	HLA-A	HLA-A*02:01	0.108	0.099	0.105	0.104	0.092
4	HLA-A	HLA-A*02:02	0	0	0.0001	0	0
4	HLA-A	HLA-A*02:03	0.066	0.066	0.074	0.073	0.064
4	HLA-A	HLA-A*02:05	0.001	0.000437357	0.0006	0	0
4	HLA-A	HLA-A*02:06	0.03	0.029	0.032	0.031	0.027
4	HLA-A	HLA-A*02:07	0.089	0.106	0.117	0.099	0.112
4	HLA-A	HLA-A*02:10	0.002	3.36428e-05	0.0008	0	0
4	HLA-A	HLA-A*02:11	0.000641026	8.41071e-06	0	0	0
4	HLA-A	HLA-A*02:28	0.000641026	0	0	0	0
4	HLA-A	HLA-A*02:355	0.003	4.20536e-05	0	0	0
4	HLA-A	HLA-A*02:474	0.000641026	1.68214e-05	0	0	0
4	HLA-A	HLA-A*03:01	0.008	0.005	0.005	0.005	0.006
4	HLA-A	HLA-A*03:02	0	0	0.0002	0	0.001
4	HLA-A	HLA-A*11:01	0.236	0.285	0.238	0.275	0.326
4	HLA-A	HLA-A*11:02	0.038	0.047	0.056	0.059	0
4	HLA-A	HLA-A*11:03	0.000641026	0.000134571	0.0001	0	0
4	HLA-A	HLA-A*11:04	0	0	0.0001	0	0
4	HLA-A	HLA-A*23:01	0.001	0.000151393	0.0003	0	0
4	HLA-A	HLA-A*24:02	0.172	0.172	0.16	0.17	0.158
4	HLA-A	HLA-A*24:03	0	0	0.002	0.004	0.002
4	HLA-A	HLA-A*24:04	0	0	0.0001	0	0
4	HLA-A	HLA-A*24:07	0	0	0.002	0.001	0.002
4	HLA-A	HLA-A*24:08	0.001	0	0.0003	0	0
4	HLA-A	HLA-A*24:10	0.001	0.000269143	0.002	0.001	0.005
4	HLA-A	HLA-A*24:20	0.001	0	0	0	0
4	HLA-A	HLA-A*24:232N	0.000641026	0	0	0	0
4	HLA-A	HLA-A*24:255	0.000641026	0	0	0	0
4	HLA-A	HLA-A*24:82	0.000641026	1.68214e-05	0	0	0
4	HLA-A	HLA-A*24:86N	0.000641026	0	0	0	0
4	HLA-A	HLA-A*26:01	0.029	0.026	0.03	0.025	0.024
4	HLA-A	HLA-A*26:02	0	0	0	0	0.001
4	HLA-A	HLA-A*26:03	0	0	0.0001	0	0
4	HLA-A	HLA-A*29:01	0.001	0.002	0.002	0.001	0.003
4	HLA-A	HLA-A*30:01	0.024	0.015	0.017	0.013	0.012
4	HLA-A	HLA-A*31:01	0.029	0.021	0.022	0.018	0.028
4	HLA-A	HLA-A*31:13	0.000641026	0	0	0	0
4	HLA-A	HLA-A*32:01	0.007	0.004	0.005	0.004	0.005
4	HLA-A	HLA-A*33:01	0.000641026	0.00011775	0	0	0
4	HLA-A	HLA-A*33:03	0.128	0.113	0.12	0.104	0.118
4	HLA-A	HLA-A*34:01	0	0	0.0009	0.002	0.001
4	HLA-A	HLA-A*68:01	0.003	0.002	0.0002	0.001	0.004
4	HLA-A	HLA-A*68:02	0.000641026	2.52321e-05	0	0	0
4	HLA-A	HLA-A*69:01	0	0	0.0003	0	0.001
4	HLA-A	HLA-A*74:01	0	0	0	0	0.002
4	HLA-A	HLA-A*74:02	0.001	0.000992464	0	0	0
4	HLA-A	HLA-A*74:05	0.000641026	2.52321e-05	0	0	0
4	HLA-A	HLA-A*Other	0	0	0.0002	0.001	0
4	HLA-B	HLA-B*07:02	0.008	0.003	0.002	0.003	0.002
4	HLA-B	HLA-B*07:05	0.000621891	0.001	0.002	0.001	0.004
4	HLA-B	HLA-B*07:06	0.000621891	3.36428e-05	0	0	0
4	HLA-B	HLA-B*08:01	0.002	0.003	0.003	0.001	0.004
4	HLA-B	HLA-B*13:01	0.055	0.062	0.054	0.053	0.056
4	HLA-B	HLA-B*13:02	0.024	0.017	0.018	0.015	0.017
4	HLA-B	HLA-B*14:02	0.001	0.000285964	0	0	0
4	HLA-B	HLA-B*15:01	0.038	0.039	0.041	0.038	0.026
4	HLA-B	HLA-B*15:02	0.04	0.043	0.044	0.042	0.045
4	HLA-B	HLA-B*15:03	0.000621891	1.68214e-05	0.0007	0.001	0.002
4	HLA-B	HLA-B*15:04	0	0	0.002	0.001	0
4	HLA-B	HLA-B*15:05	0	0	0.0001	0.001	0
4	HLA-B	HLA-B*15:06	0	0	0.007	0.011	0
4	HLA-B	HLA-B*15:07	0	0	0.002	0.001	0
4	HLA-B	HLA-B*15:08	0	0	0.0006	0.001	0.001
4	HLA-B	HLA-B*15:10	0	0	0.0009	0.001	0
4	HLA-B	HLA-B*15:109	0.000621891	8.41071e-06	0	0	0
4	HLA-B	HLA-B*15:11	0.012	0.008	0.007	0.009	0.005
4	HLA-B	HLA-B*15:12	0.000621891	8.41071e-06	0.003	0.003	0.002
4	HLA-B	HLA-B*15:13	0.000621891	8.41071e-06	0.0002	0	0.001
4	HLA-B	HLA-B*15:15	0	0	0.0001	0	0
4	HLA-B	HLA-B*15:17	0.001	0.000302786	0	0	0
4	HLA-B	HLA-B*15:18	0.006	0.007	0.006	0.005	0.01
4	HLA-B	HLA-B*15:19	0.002	0.001	0	0	0
4	HLA-B	HLA-B*15:21	0	0	0.0005	0.001	0
4	HLA-B	HLA-B*15:220	0.000621891	8.41071e-06	0	0	0
4	HLA-B	HLA-B*15:25	0.007	0.007	0.001	0	0.004
4	HLA-B	HLA-B*15:27	0.007	0.006	0.004	0	0.012
4	HLA-B	HLA-B*15:30	0	0	0.0002	0.001	0
4	HLA-B	HLA-B*15:31	0	0	0	0.001	0
4	HLA-B	HLA-B*15:32	0.001	0.001	0	0	0.002
4	HLA-B	HLA-B*15:35	0.000621891	9.25178e-05	0	0	0
4	HLA-B	HLA-B*15:58	0.000621891	8.41071e-06	0.0003	0	0
4	HLA-B	HLA-B*15:68	0	0	0	0	0.001
4	HLA-B	HLA-B*18:01	0.001	0.002	0.0005	0	0.001
4	HLA-B	HLA-B*18:02	0	0	0.0009	0	0.001
4	HLA-B	HLA-B*27:04	0.024	0.027	0.034	0.035	0.026
4	HLA-B	HLA-B*27:05	0.001	0.000984053	0.002	0.001	0.003
4	HLA-B	HLA-B*27:06	0.000621891	0.000613982	0.0009	0.001	0.001
4	HLA-B	HLA-B*27:07	0.000621891	0.000142982	0.0006	0	0.001
4	HLA-B	HLA-B*35:01	0.034	0.028	0.025	0.025	0.02
4	HLA-B	HLA-B*35:02	0.001	0.000942	0.0008	0.004	0.004
4	HLA-B	HLA-B*35:03	0.003	0.003	0.003	0.001	0.001
4	HLA-B	HLA-B*35:05	0.001	0.000630803	0.003	0.004	0.002
4	HLA-B	HLA-B*35:08	0.000621891	3.36428e-05	0	0	0
4	HLA-B	HLA-B*35:11	0	0	0.0001	0	0
4	HLA-B	HLA-B*35:137	0.000621891	0	0	0	0
4	HLA-B	HLA-B*35:185	0.000621891	8.41071e-06	0	0	0
4	HLA-B	HLA-B*37:01	0.002	0.004	0.005	0.008	0.003
4	HLA-B	HLA-B*38:01	0.000621891	0.000168214	0.0008	0.001	0
4	HLA-B	HLA-B*38:02	0.047	0.045	0.047	0.044	0.033
4	HLA-B	HLA-B*39:01	0.02	0.024	0.024	0.028	0.025
4	HLA-B	HLA-B*39:05	0.000621891	0	0.001	0.001	0
4	HLA-B	HLA-B*39:06	0	0	0.0002	0.001	0
4	HLA-B	HLA-B*39:09	0.000621891	0	0	0	0
4	HLA-B	HLA-B*39:15	0.000621891	8.41071e-06	0	0	0
4	HLA-B	HLA-B*39:36	0.000621891	8.41071e-06	0	0	0
4	HLA-B	HLA-B*40:01	0.183	0.206	0.182	0.22	0.211
4	HLA-B	HLA-B*40:02	0.025	0.022	0.02	0.015	0.015
4	HLA-B	HLA-B*40:03	0.001	4.20536e-05	0.001	0.002	0.001
4	HLA-B	HLA-B*40:04	0	0	0.0001	0	0
4	HLA-B	HLA-B*40:06	0.019	0.013	0.016	0.02	0.012
4	HLA-B	HLA-B*40:264	0.000621891	0	0	0	0
4	HLA-B	HLA-B*40:40	0	0	0	0	0.001
4	HLA-B	HLA-B*41:01	0	0	0.0001	0	0
4	HLA-B	HLA-B*42:01	0.000621891	0.000185036	0	0	0
4	HLA-B	HLA-B*44:02	0.003	0.002	0.002	0.002	0.002
4	HLA-B	HLA-B*44:03	0.009	0.004	0.004	0.006	0.006
4	HLA-B	HLA-B*45:01	0	0	0.0002	0	0
4	HLA-B	HLA-B*46:01	0.107	0.132	0.138	0.126	0.136
4	HLA-B	HLA-B*47:02	0	0	0.0001	0	0
4	HLA-B	HLA-B*48:01	0.012	0.013	0.013	0.017	0.014
4	HLA-B	HLA-B*48:03	0.000621891	4.20536e-05	0.003	0.002	0.002
4	HLA-B	HLA-B*49:01	0.000621891	0.0002355	0.0001	0	0
4	HLA-B	HLA-B*50:01	0.003	0.000857893	0.0009	0.001	0
4	HLA-B	HLA-B*51:01	0.046	0.04	0.042	0.04	0.044
4	HLA-B	HLA-B*51:02	0.016	0.016	0.012	0.008	0.016
4	HLA-B	HLA-B*51:04	0	0	0.0001	0	0
4	HLA-B	HLA-B*51:06	0	0	0.0001	0	0
4	HLA-B	HLA-B*51:07	0.001	0.002	0.003	0.002	0.001
4	HLA-B	HLA-B*51:08	0.000621891	0.000580339	0	0	0
4	HLA-B	HLA-B*51:09	0	0	0.0001	0.001	0
4	HLA-B	HLA-B*52:01	0.014	0.011	0.011	0.011	0.01
4	HLA-B	HLA-B*54:01	0.035	0.037	0.031	0.037	0.042
4	HLA-B	HLA-B*55:01	0.001	0.000210268	0.0005	0	0
4	HLA-B	HLA-B*55:02	0.028	0.034	0.03	0.027	0.035
4	HLA-B	HLA-B*55:04	0.002	0.001	0.001	0.001	0.002
4	HLA-B	HLA-B*55:07	0.001	4.20536e-05	0.0001	0	0
4	HLA-B	HLA-B*55:12	0.000621891	0	0	0	0
4	HLA-B	HLA-B*56:01	0.007	0.006	0.007	0.009	0.006
4	HLA-B	HLA-B*56:02	0	0	0.002	0.001	0
4	HLA-B	HLA-B*56:03	0.003	0.004	0.003	0.004	0.005
4	HLA-B	HLA-B*56:04	0.002	0.001	0	0	0.003
4	HLA-B	HLA-B*56:10	0.000621891	9.25178e-05	0	0	0
4	HLA-B	HLA-B*57:01	0.004	0.002	0.002	0.001	0.003
4	HLA-B	HLA-B*58:01	0.113	0.111	0.118	0.098	0.106
4	HLA-B	HLA-B*59:01	0	0	0.0001	0	0.001
4	HLA-B	HLA-B*67:01	0.005	0.003	0.005	0.006	0.01
4	HLA-B	HLA-B*73:01	0	0	0.0001	0.001	0
4	HLA-B	HLA-B*78:01	0	0	0.002	0	0
4	HLA-B	HLA-B*81:01	0	0	0	0	0
4	HLA-B	HLA-B*81:02	0.001	0.002	0	0	0.002
4	HLA-B	HLA-B*82:01	0	0	0.002	0	0
4	HLA-B	HLA-B*Other	0	0	0.0001	0	0
4	HLA-C	HLA-C*01:02	0.159	0.199	NA	NA	0.212
4	HLA-C	HLA-C*01:03	0.003	1.68214e-05	NA	NA	0.002
4	HLA-C	HLA-C*01:06	0.001	1.68214e-05	NA	NA	0
4	HLA-C	HLA-C*01:08	0.003	0	NA	NA	0
4	HLA-C	HLA-C*02:02	0.002	0.001	NA	NA	0.002
4	HLA-C	HLA-C*02:71	0.000626566	8.41071e-06	NA	NA	0
4	HLA-C	HLA-C*03:02	0.114	0.111	NA	NA	0.105
4	HLA-C	HLA-C*03:03	0.066	0.052	NA	NA	0.042
4	HLA-C	HLA-C*03:04	0.115	0.122	NA	NA	0.122
4	HLA-C	HLA-C*03:17	0	0	NA	NA	0.001
4	HLA-C	HLA-C*03:85	0.001	2.52321e-05	NA	NA	0
4	HLA-C	HLA-C*04:01	0.04	0.04	NA	NA	0.047
4	HLA-C	HLA-C*04:03	0.018	0.017	NA	NA	0.019
4	HLA-C	HLA-C*04:06	0	0	NA	NA	0
4	HLA-C	HLA-C*04:82	0.008	0.006	NA	NA	0
4	HLA-C	HLA-C*05:01	0.003	0.002	NA	NA	0.001
4	HLA-C	HLA-C*06:02	0.034	0.023	NA	NA	0.02
4	HLA-C	HLA-C*07:01	0.002	0.000622393	NA	NA	0.002
4	HLA-C	HLA-C*07:02	0.19	0.21	NA	NA	0.201
4	HLA-C	HLA-C*07:04	0.006	0.007	NA	NA	0.012
4	HLA-C	HLA-C*07:06	0.003	0.002	NA	NA	0
4	HLA-C	HLA-C*07:359	0.002	1.68214e-05	NA	NA	0
4	HLA-C	HLA-C*07:465	0.000626566	8.41071e-06	NA	NA	0
4	HLA-C	HLA-C*07:66	0.001	1.68214e-05	NA	NA	0
4	HLA-C	HLA-C*08:01	0.076	0.076	NA	NA	0.081
4	HLA-C	HLA-C*08:02	0.001	0.000193446	NA	NA	0
4	HLA-C	HLA-C*08:03	0.002	0.001	NA	NA	0
4	HLA-C	HLA-C*08:22	0.003	0.003	NA	NA	0
4	HLA-C	HLA-C*12:02	0.04	0.039	NA	NA	0.04
4	HLA-C	HLA-C*12:03	0.011	0.009	NA	NA	0.012
4	HLA-C	HLA-C*14:02	0.039	0.035	NA	NA	0.033
4	HLA-C	HLA-C*14:03	0.005	0.001	NA	NA	0
4	HLA-C	HLA-C*15:02	0.047	0.042	NA	NA	0.041
4	HLA-C	HLA-C*15:05	0.000626566	8.41071e-05	NA	NA	0.004
4	HLA-C	HLA-C*15:102	0.000626566	1.68214e-05	NA	NA	0
4	HLA-C	HLA-C*16:02	0.002	0.001	NA	NA	0
4	HLA-C	HLA-C*16:04	0	0	NA	NA	0.001
4	HLA-C	HLA-C*17:01	0.000626566	4.20536e-05	NA	NA	0
4	HLA-DPA1	HLA-DPA1*01:03	0.35	0.282	NA	NA	NA
4	HLA-DPA1	HLA-DPA1*01:04	0.000747943	8.41071e-06	NA	NA	NA
4	HLA-DPA1	HLA-DPA1*01:11	0.000747943	1.68214e-05	NA	NA	NA
4	HLA-DPA1	HLA-DPA1*02:01	0.101	0.076	NA	NA	NA
4	HLA-DPA1	HLA-DPA1*02:02	0.513	0.615	NA	NA	NA
4	HLA-DPA1	HLA-DPA1*04:01	0.034	0.028	NA	NA	NA
4	HLA-DPB1	HLA-DPB1*01:01	0.003	0.001	NA	NA	0.001
4	HLA-DPB1	HLA-DPB1*02:01	0.166	0.157	NA	NA	0.172
4	HLA-DPB1	HLA-DPB1*02:02	0.071	0.071	NA	NA	0.085
4	HLA-DPB1	HLA-DPB1*03:01	0.055	0.047	NA	NA	0.054
4	HLA-DPB1	HLA-DPB1*04:01	0.098	0.078	NA	NA	0.081
4	HLA-DPB1	HLA-DPB1*04:02	0.03	0.02	NA	NA	0.016
4	HLA-DPB1	HLA-DPB1*05:01	0.372	0.447	NA	NA	0.437
4	HLA-DPB1	HLA-DPB1*06:01	0.000673854	8.41071e-06	NA	NA	0
4	HLA-DPB1	HLA-DPB1*08:01	0	0	NA	NA	0
4	HLA-DPB1	HLA-DPB1*09:01	0.019	0.015	NA	NA	0.016
4	HLA-DPB1	HLA-DPB1*100:01	0.001	1.68214e-05	NA	NA	0.003
4	HLA-DPB1	HLA-DPB1*104:01	0.006	0.003	NA	NA	0
4	HLA-DPB1	HLA-DPB1*105:01	0.000673854	1.68214e-05	NA	NA	0.001
4	HLA-DPB1	HLA-DPB1*107:01	0	0	NA	NA	0.014
4	HLA-DPB1	HLA-DPB1*11:01	0.000673854	8.41071e-06	NA	NA	0
4	HLA-DPB1	HLA-DPB1*13:01	0.071	0.065	NA	NA	0.052
4	HLA-DPB1	HLA-DPB1*133:01	0.000673854	8.41071e-06	NA	NA	0
4	HLA-DPB1	HLA-DPB1*135:01	0.018	0.023	NA	NA	0
4	HLA-DPB1	HLA-DPB1*14:01	0.026	0.025	NA	NA	0.023
4	HLA-DPB1	HLA-DPB1*15:01	0.000673854	0.000100929	NA	NA	0
4	HLA-DPB1	HLA-DPB1*16:01	0	0	NA	NA	0
4	HLA-DPB1	HLA-DPB1*17:01	0.018	0.011	NA	NA	0.012
4	HLA-DPB1	HLA-DPB1*19:01	0.011	0.014	NA	NA	0.013
4	HLA-DPB1	HLA-DPB1*21:01	0.018	0.018	NA	NA	0.019
4	HLA-DPB1	HLA-DPB1*26:01	0.002	0.000504643	NA	NA	0.001
4	HLA-DPB1	HLA-DPB1*296:01	0.001	0.000210268	NA	NA	0
4	HLA-DPB1	HLA-DPB1*31:01	0.000673854	0.001	NA	NA	0.001
4	HLA-DPB1	HLA-DPB1*36:01	0.000673854	8.41071e-06	NA	NA	0
4	HLA-DPB1	HLA-DPB1*38:01	0.001	8.41071e-06	NA	NA	0
4	HLA-DPB1	HLA-DPB1*41:01	0.000673854	2.52321e-05	NA	NA	0
4	HLA-DPB1	HLA-DPB1*414:01	0.001	0.000605571	NA	NA	0
4	HLA-DPB1	HLA-DPB1*47:01	0.000673854	8.41071e-06	NA	NA	0
4	HLA-DPB1	HLA-DPB1*48:01	0.002	0.000100929	NA	NA	0.001
4	HLA-DPB1	HLA-DPB1*519:01	0.002	3.36428e-05	NA	NA	0
4	HLA-DPB1	HLA-DPB1*80:01	0.000673854	8.41071e-06	NA	NA	0
4	HLA-DQA1	HLA-DQA1*01:01	0.026	0.02	NA	NA	NA
4	HLA-DQA1	HLA-DQA1*01:02	0.182	0.166	NA	NA	NA
4	HLA-DQA1	HLA-DQA1*01:03	0.095	0.088	NA	NA	NA
4	HLA-DQA1	HLA-DQA1*01:04	0.061	0.069	NA	NA	NA
4	HLA-DQA1	HLA-DQA1*01:05	0.006	0.01	NA	NA	NA
4	HLA-DQA1	HLA-DQA1*02:01	0.033	0.023	NA	NA	NA
4	HLA-DQA1	HLA-DQA1*03:01	0.071	0.076	NA	NA	NA
4	HLA-DQA1	HLA-DQA1*03:02	0.131	0.155	NA	NA	NA
4	HLA-DQA1	HLA-DQA1*03:03	0.094	0.079	NA	NA	NA
4	HLA-DQA1	HLA-DQA1*04:01	0.008	0.012	NA	NA	NA
4	HLA-DQA1	HLA-DQA1*05:01	0.082	0.082	NA	NA	NA
4	HLA-DQA1	HLA-DQA1*05:03	0.008	0.005	NA	NA	NA
4	HLA-DQA1	HLA-DQA1*05:05	0.106	0.112	NA	NA	NA
4	HLA-DQA1	HLA-DQA1*05:06	0.001	0.000597161	NA	NA	NA
4	HLA-DQA1	HLA-DQA1*05:08	0.01	0.009	NA	NA	NA
4	HLA-DQA1	HLA-DQA1*05:09	0.000641026	8.41071e-06	NA	NA	NA
4	HLA-DQA1	HLA-DQA1*06:01	0.086	0.091	NA	NA	NA
4	HLA-DQB1	HLA-DQB1*02:01	0.083	0.082	NA	NA	0.086
4	HLA-DQB1	HLA-DQB1*02:02	0.031	0.022	NA	NA	0.024
4	HLA-DQB1	HLA-DQB1*03:01	0.206	0.221	NA	NA	0.212
4	HLA-DQB1	HLA-DQB1*03:02	0.078	0.082	NA	NA	0.088
4	HLA-DQB1	HLA-DQB1*03:03	0.132	0.156	NA	NA	0.171
4	HLA-DQB1	HLA-DQB1*03:05	0.000625391	8.41071e-06	NA	NA	0
4	HLA-DQB1	HLA-DQB1*03:13	0.001	1.68214e-05	NA	NA	0
4	HLA-DQB1	HLA-DQB1*03:14	0	0	NA	NA	0
4	HLA-DQB1	HLA-DQB1*03:34	0.000625391	8.41071e-06	NA	NA	0
4	HLA-DQB1	HLA-DQB1*04:01	0.083	0.07	NA	NA	0.069
4	HLA-DQB1	HLA-DQB1*04:02	0.011	0.012	NA	NA	0.015
4	HLA-DQB1	HLA-DQB1*05:01	0.028	0.026	NA	NA	0.025
4	HLA-DQB1	HLA-DQB1*05:02	0.093	0.098	NA	NA	0.093
4	HLA-DQB1	HLA-DQB1*05:03	0.039	0.042	NA	NA	0.049
4	HLA-DQB1	HLA-DQB1*06:01	0.111	0.115	NA	NA	0.107
4	HLA-DQB1	HLA-DQB1*06:02	0.059	0.04	NA	NA	0.034
4	HLA-DQB1	HLA-DQB1*06:03	0.007	0.004	NA	NA	0.001
4	HLA-DQB1	HLA-DQB1*06:04	0.007	0.002	NA	NA	0.002
4	HLA-DQB1	HLA-DQB1*06:09	0.029	0.023	NA	NA	0.022
4	HLA-DQB1	HLA-DQB1*06:10	0.003	0.002	NA	NA	0.004
4	HLA-DRB1	HLA-DRB1*01:01	0.009	0.005	0.005	0.006	0.005
4	HLA-DRB1	HLA-DRB1*01:02	0.000615006	0.000142982	0	0	0
4	HLA-DRB1	HLA-DRB1*03:01	0.081	0.082	0.11	0.088	0.087
4	HLA-DRB1	HLA-DRB1*03:27	0.000615006	8.41071e-06	0	0	0
4	HLA-DRB1	HLA-DRB1*04:01	0.004	0.002	0.004	0.002	0.006
4	HLA-DRB1	HLA-DRB1*04:02	0	0	0.0001	0.001	0.001
4	HLA-DRB1	HLA-DRB1*04:03	0.036	0.044	0.033	0.049	0.032
4	HLA-DRB1	HLA-DRB1*04:04	0.005	0.000218679	0.009	0.006	0.011
4	HLA-DRB1	HLA-DRB1*04:05	0.089	0.075	0.067	0.084	0.077
4	HLA-DRB1	HLA-DRB1*04:06	0.031	0.032	0.033	0.028	0.034
4	HLA-DRB1	HLA-DRB1*04:07	0.000615006	8.41071e-06	0	0	0.002
4	HLA-DRB1	HLA-DRB1*04:10	0.002	0.000647625	0	0	0.002
4	HLA-DRB1	HLA-DRB1*04:68	0.000615006	0	0	0	0
4	HLA-DRB1	HLA-DRB1*07:01	0.034	0.024	0.028	0.023	0.028
4	HLA-DRB1	HLA-DRB1*08:01	0	0	0	0	0.001
4	HLA-DRB1	HLA-DRB1*08:02	0.002	0.000176625	0.002	0	0.007
4	HLA-DRB1	HLA-DRB1*08:03	0.082	0.082	0.081	0.076	0.086
4	HLA-DRB1	HLA-DRB1*08:09	0.006	0.011	0.009	0.008	0.003
4	HLA-DRB1	HLA-DRB1*09:01	0.122	0.153	0.151	0.149	0.166
4	HLA-DRB1	HLA-DRB1*09:21	0.000615006	0	0	0	0
4	HLA-DRB1	HLA-DRB1*10:01	0.006	0.011	0.014	0.017	0.007
4	HLA-DRB1	HLA-DRB1*11:01	0.077	0.084	0.075	0.078	0.08
4	HLA-DRB1	HLA-DRB1*11:04	0.002	9.25178e-05	0	0	0.002
4	HLA-DRB1	HLA-DRB1*11:05	0	0	0	0.001	0
4	HLA-DRB1	HLA-DRB1*11:06	0.000615006	0.000403714	0.002	0	0.001
4	HLA-DRB1	HLA-DRB1*11:129	0.001	5.04643e-05	0	0	0
4	HLA-DRB1	HLA-DRB1*12:01	0.039	0.04	0.046	0.041	0.033
4	HLA-DRB1	HLA-DRB1*12:02	0.089	0.098	0.107	0.101	0.086
4	HLA-DRB1	HLA-DRB1*12:08	0	0	0	0	0.001
4	HLA-DRB1	HLA-DRB1*12:10	0.002	3.36428e-05	0	0	0
4	HLA-DRB1	HLA-DRB1*13:01	0.007	0.004	0.0001	0	0.002
4	HLA-DRB1	HLA-DRB1*13:02	0.034	0.025	0.0006	0	0.022
4	HLA-DRB1	HLA-DRB1*13:03	0.000615006	3.36428e-05	0	0	0
4	HLA-DRB1	HLA-DRB1*13:05	0	0	0.0001	0	0
4	HLA-DRB1	HLA-DRB1*13:07	0.000615006	8.41071e-06	0.0001	0	0.001
4	HLA-DRB1	HLA-DRB1*13:12	0.004	0.004	0.004	0.003	0.006
4	HLA-DRB1	HLA-DRB1*13:14	0	0	0	0.001	0
4	HLA-DRB1	HLA-DRB1*13:50	0.000615006	8.41071e-06	0	0	0
4	HLA-DRB1	HLA-DRB1*14:01	0	0	0	0.043	0.039
4	HLA-DRB1	HLA-DRB1*14:02	0	0	0.0001	0.001	0
4	HLA-DRB1	HLA-DRB1*14:03	0.002	0.000277553	0.002	0.003	0.003
4	HLA-DRB1	HLA-DRB1*14:04	0.002	0.002	0.002	0.001	0.006
4	HLA-DRB1	HLA-DRB1*14:05	0.022	0.024	0.024	0.021	0.022
4	HLA-DRB1	HLA-DRB1*14:10	0	0	0.0003	0	0.001
4	HLA-DRB1	HLA-DRB1*14:18	0.000615006	0.000134571	0.003	0.001	0.004
4	HLA-DRB1	HLA-DRB1*14:22	0	0	0	0	0.001
4	HLA-DRB1	HLA-DRB1*14:54	0.034	0.043	0.038	0	0
4	HLA-DRB1	HLA-DRB1*15:01	0.09	0.083	0.079	0.089	0.068
4	HLA-DRB1	HLA-DRB1*15:02	0.027	0.02	0.016	0.023	0.023
4	HLA-DRB1	HLA-DRB1*15:04	0.002	0.000126161	0	0	0
4	HLA-DRB1	HLA-DRB1*15:31	0.000615006	8.41071e-06	0	0	0
4	HLA-DRB1	HLA-DRB1*16:01	0.000615006	8.41071e-06	0	0	0
4	HLA-DRB1	HLA-DRB1*16:02	0.047	0.049	0.055	0.057	0.048
4	HLA-DRB1	HLA-DRB1*16:35	0.000615006	8.41071e-06	0	0	0
4	HLA-DRB1	HLA-DRB1*Other	0	0	0.0003	0	0

## Sheet: 6-digit
Resolution	Gene	Alleles	TWB HLA imputation references (n=845)	Imputed HLA in TWB (n=59448)
6	HLA-A	HLA-A*01:01:01	0.01	0.006
6	HLA-A	HLA-A*02:01:01	0.11	0.096
6	HLA-A	HLA-A*02:03:01	0.067	0.066
6	HLA-A	HLA-A*02:05:01	0.001	0.000437357
6	HLA-A	HLA-A*02:06:01	0.031	0.029
6	HLA-A	HLA-A*02:07:01	0.09	0.109
6	HLA-A	HLA-A*02:11:01	0.000649351	8.41071e-06
6	HLA-A	HLA-A*03:01:01	0.008	0.005
6	HLA-A	HLA-A*11:01:01	0.239	0.286
6	HLA-A	HLA-A*11:02:01	0.039	0.046
6	HLA-A	HLA-A*23:01:01	0.001	5.04643e-05
6	HLA-A	HLA-A*24:02:01	0.173	0.172
6	HLA-A	HLA-A*24:02:31	0.000649351	0
6	HLA-A	HLA-A*24:02:40	0.001	0.000613982
6	HLA-A	HLA-A*24:10:01	0.001	0.000269143
6	HLA-A	HLA-A*26:01:01	0.029	0.027
6	HLA-A	HLA-A*29:01:01	0.001	0.002
6	HLA-A	HLA-A*30:01:01	0.025	0.015
6	HLA-A	HLA-A*31:01:02	0.03	0.021
6	HLA-A	HLA-A*32:01:01	0.007	0.004
6	HLA-A	HLA-A*33:01:01	0.000649351	0.00011775
6	HLA-A	HLA-A*33:03:01	0.129	0.113
6	HLA-A	HLA-A*33:03:23	0.000649351	8.41071e-06
6	HLA-A	HLA-A*68:01:01	0.000649351	9.25178e-05
6	HLA-A	HLA-A*68:01:02	0.003	0.002
6	HLA-A	HLA-A*68:02:01	0.000649351	2.52321e-05
6	HLA-A	HLA-A*74:02:01	0.001	0.001
6	HLA-B	HLA-B*07:02:01	0.008	0.003
6	HLA-B	HLA-B*07:05:01	0.000635324	0.001
6	HLA-B	HLA-B*07:06:01	0.000635324	2.52321e-05
6	HLA-B	HLA-B*08:01:01	0.002	0.003
6	HLA-B	HLA-B*13:01:01	0.056	0.062
6	HLA-B	HLA-B*13:01:03	0.000635324	5.8875e-05
6	HLA-B	HLA-B*13:02:01	0.025	0.017
6	HLA-B	HLA-B*14:02:01	0.001	0.000243911
6	HLA-B	HLA-B*15:01:01	0.039	0.043
6	HLA-B	HLA-B*15:02:01	0.041	0.043
6	HLA-B	HLA-B*15:03:01	0.000635324	8.41071e-06
6	HLA-B	HLA-B*15:11:01	0.013	0.007
6	HLA-B	HLA-B*15:13:01	0.000635324	8.41071e-06
6	HLA-B	HLA-B*15:17:01	0.001	0.000302786
6	HLA-B	HLA-B*15:18:01	0.006	0.007
6	HLA-B	HLA-B*15:25:01	0.008	0.007
6	HLA-B	HLA-B*15:27:01	0.008	0.006
6	HLA-B	HLA-B*15:32:01	0.001	0.000243911
6	HLA-B	HLA-B*18:01:01	0.001	0.002
6	HLA-B	HLA-B*27:04:01	0.024	0.027
6	HLA-B	HLA-B*27:05:02	0.001	0.00095041
6	HLA-B	HLA-B*27:07:01	0.000635324	8.41071e-05
6	HLA-B	HLA-B*35:01:01	0.035	0.027
6	HLA-B	HLA-B*35:02:01	0.001	0.00095041
6	HLA-B	HLA-B*35:03:01	0.003	0.003
6	HLA-B	HLA-B*35:05:01	0.001	0.000984053
6	HLA-B	HLA-B*35:08:01	0.000635324	2.52321e-05
6	HLA-B	HLA-B*37:01:01	0.003	0.004
6	HLA-B	HLA-B*38:01:01	0.000635324	9.25178e-05
6	HLA-B	HLA-B*38:02:01	0.048	0.045
6	HLA-B	HLA-B*39:01:01	0.02	0.023
6	HLA-B	HLA-B*39:05:01	0.000635324	0
6	HLA-B	HLA-B*39:09:01	0.000635324	0
6	HLA-B	HLA-B*40:01:02	0.186	0.206
6	HLA-B	HLA-B*40:01:45	0.001	0
6	HLA-B	HLA-B*40:02:01	0.025	0.023
6	HLA-B	HLA-B*40:06:01	0.019	0.014
6	HLA-B	HLA-B*42:01:01	0.000635324	0.000126161
6	HLA-B	HLA-B*44:02:01	0.003	0.002
6	HLA-B	HLA-B*44:03:01	0.006	0.001
6	HLA-B	HLA-B*44:03:02	0.003	0.003
6	HLA-B	HLA-B*46:01:01	0.108	0.133
6	HLA-B	HLA-B*46:01:02	0.000635324	0
6	HLA-B	HLA-B*46:01:19	0.000635324	0
6	HLA-B	HLA-B*48:01:01	0.012	0.015
6	HLA-B	HLA-B*48:03:01	0.000635324	0
6	HLA-B	HLA-B*49:01:01	0.000635324	0.000218679
6	HLA-B	HLA-B*50:01:01	0.003	0.000883125
6	HLA-B	HLA-B*51:01:01	0.044	0.04
6	HLA-B	HLA-B*51:01:02	0.003	0.005
6	HLA-B	HLA-B*51:02:01	0.013	0.011
6	HLA-B	HLA-B*51:02:02	0.003	0.000521464
6	HLA-B	HLA-B*51:07:01	0.001	0.002
6	HLA-B	HLA-B*51:08:01	0.000635324	0.000159804
6	HLA-B	HLA-B*52:01:01	0.014	0.011
6	HLA-B	HLA-B*54:01:01	0.036	0.037
6	HLA-B	HLA-B*55:01:01	0.001	0.000252321
6	HLA-B	HLA-B*55:02:01	0.029	0.04
6	HLA-B	HLA-B*56:01:01	0.007	0.006
6	HLA-B	HLA-B*57:01:01	0.004	0.002
6	HLA-B	HLA-B*58:01:01	0.116	0.111
6	HLA-B	HLA-B*67:01:01	0.003	0.003
6	HLA-B	HLA-B*67:01:02	0.002	1.68214e-05
6	HLA-C	HLA-C*01:02:01	0.162	0.2
6	HLA-C	HLA-C*01:02:03	0.000647249	0.00083266
6	HLA-C	HLA-C*01:02:22	0.000647249	8.41071e-06
6	HLA-C	HLA-C*02:02:02	0.002	0.001
6	HLA-C	HLA-C*03:02:02	0.118	0.111
6	HLA-C	HLA-C*03:03:01	0.068	0.052
6	HLA-C	HLA-C*03:04:01	0.11	0.115
6	HLA-C	HLA-C*03:04:04	0.008	0.006
6	HLA-C	HLA-C*04:01:01	0.041	0.046
6	HLA-C	HLA-C*04:03:01	0.019	0.017
6	HLA-C	HLA-C*05:01:01	0.003	0.002
6	HLA-C	HLA-C*06:02:01	0.035	0.023
6	HLA-C	HLA-C*07:01:01	0.000647249	0.000243911
6	HLA-C	HLA-C*07:01:02	0.001	0.000378482
6	HLA-C	HLA-C*07:02:01	0.195	0.211
6	HLA-C	HLA-C*07:02:06	0.000647249	8.41071e-06
6	HLA-C	HLA-C*07:04:01	0.006	0.007
6	HLA-C	HLA-C*08:01:01	0.079	0.078
6	HLA-C	HLA-C*08:02:01	0.001	0.000201857
6	HLA-C	HLA-C*08:03:01	0.002	0.001
6	HLA-C	HLA-C*12:02:02	0.041	0.039
6	HLA-C	HLA-C*12:03:01	0.012	0.009
6	HLA-C	HLA-C*14:02:01	0.041	0.036
6	HLA-C	HLA-C*15:02:01	0.049	0.042
6	HLA-C	HLA-C*15:05:02	0.000647249	6.72857e-05
6	HLA-C	HLA-C*16:02:01	0.002	0.001
6	HLA-C	HLA-C*17:01:01	0.000647249	0.000126161
6	HLA-DPA1	HLA-DPA1*01:03:01	0.363	0.282
6	HLA-DPA1	HLA-DPA1*02:01:01	0.104	0.103
6	HLA-DPA1	HLA-DPA1*02:01:08	0.000775795	8.41071e-06
6	HLA-DPA1	HLA-DPA1*02:02:01	0.026	0.021
6	HLA-DPA1	HLA-DPA1*02:02:02	0.507	0.594
6	HLA-DPB1	HLA-DPB1*01:01:01	0.003	0.001
6	HLA-DPB1	HLA-DPB1*02:01:02	0.195	0.234
6	HLA-DPB1	HLA-DPB1*02:01:04	0.000798722	0
6	HLA-DPB1	HLA-DPB1*02:01:05	0.000798722	8.41071e-06
6	HLA-DPB1	HLA-DPB1*03:01:01	0.065	0.071
6	HLA-DPB1	HLA-DPB1*03:01:08	0.000798722	8.41071e-06
6	HLA-DPB1	HLA-DPB1*04:01:01	0.116	0.078
6	HLA-DPB1	HLA-DPB1*04:02:01	0.035	0.022
6	HLA-DPB1	HLA-DPB1*05:01:01	0.441	0.479
6	HLA-DPB1	HLA-DPB1*06:01:01	0.000798722	0.000185036
6	HLA-DPB1	HLA-DPB1*09:01:01	0.022	0.023
6	HLA-DPB1	HLA-DPB1*11:01:01	0.000798722	0
6	HLA-DPB1	HLA-DPB1*13:01:01	0.085	0.066
6	HLA-DPB1	HLA-DPB1*14:01:01	0.03	0.024
6	HLA-DPB1	HLA-DPB1*15:01:01	0.000798722	8.41071e-05
6	HLA-DPB1	HLA-DPB1*26:01:02	0.002	0.000462589
6	HLA-DPB1	HLA-DPB1*41:01:01	0.000798722	8.41071e-06
6	HLA-DQA1	HLA-DQA1*01:01:01	0.029	0.02
6	HLA-DQA1	HLA-DQA1*01:01:02	0.000754717	9.25178e-05
6	HLA-DQA1	HLA-DQA1*01:02:01	0.149	0.11
6	HLA-DQA1	HLA-DQA1*01:02:02	0.065	0.056
6	HLA-DQA1	HLA-DQA1*01:03:01	0.112	0.089
6	HLA-DQA1	HLA-DQA1*01:04:01	0.072	0.069
6	HLA-DQA1	HLA-DQA1*01:05:01	0.008	0.01
6	HLA-DQA1	HLA-DQA1*02:01:01	0.039	0.026
6	HLA-DQA1	HLA-DQA1*03:01:01	0.083	0.077
6	HLA-DQA1	HLA-DQA1*03:03:01	0.109	0.228
6	HLA-DQA1	HLA-DQA1*03:03:02	0.000754717	0.000723321
6	HLA-DQA1	HLA-DQA1*04:01:01	0.009	0.011
6	HLA-DQA1	HLA-DQA1*05:01:01	0.097	0.082
6	HLA-DQA1	HLA-DQA1*05:05:01	0.125	0.129
6	HLA-DQA1	HLA-DQA1*06:01:01	0.101	0.091
6	HLA-DQB1	HLA-DQB1*02:01:01	0.083	0.082
6	HLA-DQB1	HLA-DQB1*02:02:01	0.031	0.022
6	HLA-DQB1	HLA-DQB1*03:01:01	0.207	0.221
6	HLA-DQB1	HLA-DQB1*03:02:01	0.078	0.082
6	HLA-DQB1	HLA-DQB1*03:03:02	0.133	0.156
6	HLA-DQB1	HLA-DQB1*03:05:01	0.000628141	8.41071e-06
6	HLA-DQB1	HLA-DQB1*04:01:01	0.084	0.07
6	HLA-DQB1	HLA-DQB1*04:02:01	0.011	0.012
6	HLA-DQB1	HLA-DQB1*05:01:01	0.028	0.026
6	HLA-DQB1	HLA-DQB1*05:02:01	0.094	0.098
6	HLA-DQB1	HLA-DQB1*05:03:01	0.039	0.043
6	HLA-DQB1	HLA-DQB1*06:01:01	0.112	0.115
6	HLA-DQB1	HLA-DQB1*06:02:01	0.059	0.042
6	HLA-DQB1	HLA-DQB1*06:03:01	0.007	0.004
6	HLA-DQB1	HLA-DQB1*06:04:01	0.007	0.002
6	HLA-DQB1	HLA-DQB1*06:09:01	0.029	0.023
6	HLA-DRB1	HLA-DRB1*01:01:01	0.009	0.005
6	HLA-DRB1	HLA-DRB1*01:02:01	0.00062422	0.000142982
6	HLA-DRB1	HLA-DRB1*03:01:01	0.082	0.082
6	HLA-DRB1	HLA-DRB1*04:01:01	0.004	0.002
6	HLA-DRB1	HLA-DRB1*04:03:01	0.036	0.038
6	HLA-DRB1	HLA-DRB1*04:04:01	0.005	8.41071e-05
6	HLA-DRB1	HLA-DRB1*04:05:01	0.09	0.075
6	HLA-DRB1	HLA-DRB1*04:06:01	0.031	0.037
6	HLA-DRB1	HLA-DRB1*04:07:01	0.00062422	8.41071e-06
6	HLA-DRB1	HLA-DRB1*04:10:01	0.002	0.000378482
6	HLA-DRB1	HLA-DRB1*07:01:01	0.034	0.024
6	HLA-DRB1	HLA-DRB1*08:02:01	0.002	0.011
6	HLA-DRB1	HLA-DRB1*08:03:02	0.084	0.082
6	HLA-DRB1	HLA-DRB1*09:01:02	0.124	0.153
6	HLA-DRB1	HLA-DRB1*10:01:01	0.006	0.011
6	HLA-DRB1	HLA-DRB1*11:01:01	0.078	0.084
6	HLA-DRB1	HLA-DRB1*11:01:03	0.00062422	8.41071e-06
6	HLA-DRB1	HLA-DRB1*11:04:01	0.002	4.20536e-05
6	HLA-DRB1	HLA-DRB1*11:06:01	0.00062422	0.000100929
6	HLA-DRB1	HLA-DRB1*12:01:01	0.039	0.039
6	HLA-DRB1	HLA-DRB1*12:01:06	0.00062422	0.001
6	HLA-DRB1	HLA-DRB1*12:02:01	0.09	0.098
6	HLA-DRB1	HLA-DRB1*13:01:01	0.007	0.004
6	HLA-DRB1	HLA-DRB1*13:02:01	0.035	0.025
6	HLA-DRB1	HLA-DRB1*13:03:01	0.00062422	2.52321e-05
6	HLA-DRB1	HLA-DRB1*13:07:01	0.00062422	0
6	HLA-DRB1	HLA-DRB1*13:12:01	0.004	0.004
6	HLA-DRB1	HLA-DRB1*13:50:01	0.00062422	8.41071e-06
6	HLA-DRB1	HLA-DRB1*14:03:01	0.002	0.000277553
6	HLA-DRB1	HLA-DRB1*14:04:01	0.002	0.002
6	HLA-DRB1	HLA-DRB1*14:05:01	0.022	0.027
6	HLA-DRB1	HLA-DRB1*14:54:01	0.035	0.04
6	HLA-DRB1	HLA-DRB1*15:01:01	0.091	0.085
6	HLA-DRB1	HLA-DRB1*15:02:01	0.027	0.018
6	HLA-DRB1	HLA-DRB1*16:01:01	0.00062422	8.41071e-06
6	HLA-DRB1	HLA-DRB1*16:02:01	0.048	0.05
