# Supplementary material for: Phenomic landscape and pharmacogenomic implications for HLA region in a Taiwan Han Chinese population
Source: Biomark Res. 2024 May 3;12:46. doi: 10.1186/s40364-024-00591-z (PMC11067262; doi:10.1186/s40364-024-00591-z)
Supplement: Supplementary file 3 — Additional file 3. [file 40364_2024_591_MOESM3_ESM.xlsx]

## Sheet: ALLERGIC
chromosome	base_pair_location	effect_allele	other_allele	beta	standard_error	effect_allele_freq	p_value	variant_ID	n	trait	category
6	31361306	A	G	0.139793	0.0221032	0.250216	3.79752e-10	rs9266290	58979	ALLERGIC	Immune-related
6	31361316	A	G	0.139793	0.0221032	0.250216	3.79752e-10	rs9266292	58979	ALLERGIC	Immune-related
6							5.6876e-10	HLA-DQB1 position 85		ALLERGIC	Immune-related
6	32659703	A	G	-0.137086	0.0237152	0.243172	5.52955e-09	rs1064173	58656	ALLERGIC	Immune-related
6	31358547	C	T	0.129165	0.0220155	0.257047	6.05606e-09	rs2596475	58964	ALLERGIC	Immune-related
6	32768918	T	A	0.154561	0.0262051	0.154497	6.08597e-09	rs9276606	59082	ALLERGIC	Immune-related
6	31810752	T	C	0.149256	0.0254789	0.164203	7.52853e-09	rs2075799	59186	ALLERGIC	Immune-related
6	31764430	T	C	0.148738	0.026817	0.144705	4.55921e-08	rs9461719	59186	ALLERGIC	Immune-related
6	31760045	C	A	0.14852	0.0268136	0.14473	4.74919e-08	rs9461718	59186	ALLERGIC	Immune-related

## Sheet: ARTHRITIS
chromosome	base_pair_location	effect_allele	other_allele	beta	standard_error	effect_allele_freq	p_value	variant_ID	n	trait	category
6		1	2	0.468031	0.0694181	0.0268933	1.82553e-10	HLA-B*27:04:01	59104	ARTHRITIS	Immune-related
6		1	2	0.454494	0.0675324	0.0285767	1.84442e-10	HLA-B*27	59104	ARTHRITIS	Immune-related
6		1	2	0.465841	0.0694149	0.026961	2.19053e-10	HLA-B*27:04	59104	ARTHRITIS	Immune-related
6		1	2	0.449315	0.0675296	0.0287036	2.87899e-10	HLA-B-K94	59104	ARTHRITIS	Immune-related
6		1	2	0.445028	0.0677617	0.0285598	4.77518e-10	HLA-B-N121	59104	ARTHRITIS	Immune-related
6		1	2	0.439653	0.0680588	0.0282384	8.96355e-10	HLA-B-H138	59104	ARTHRITIS	Immune-related
6							1.00585e-09	HLA-B position 121		ARTHRITIS	Immune-related
6							4.71214e-09	HLA-B position 138		ARTHRITIS	Immune-related
6							7.86657e-09	HLA-B position 94		ARTHRITIS	Immune-related

## Sheet: AS
chromosome	base_pair_location	effect_allele	other_allele	beta	standard_error	effect_allele_freq	p_value	variant_ID	n	trait	category
6							1.93722e-62	HLA-B position 138		AS	Immune-related
6							4.70823e-61	HLA-B position 94		AS	Immune-related
6							6.63339e-59	HLA-B position 121		AS	Immune-related
6							1.12967e-56	HLA-B position 140		AS	Immune-related
6		1	2	2.68114	0.118429	0.0285767	1.37848e-55	HLA-B*27	59104	AS	Immune-related
6		1	2	2.67194	0.118905	0.0282384	1.08968e-54	HLA-B-H138	59104	AS	Immune-related
6		1	2	2.66796	0.119206	0.0285598	1.86509e-54	HLA-B-N121	59104	AS	Immune-related
6		1	2	2.66488	0.11923	0.0287036	2.35126e-54	HLA-B-K94	59104	AS	Immune-related
6		1	2	2.69773	0.12142	0.0268933	1.06316e-53	HLA-B*27:04:01	59104	AS	Immune-related
6		1	2	2.69628	0.121424	0.026961	1.17869e-53	HLA-B*27:04	59104	AS	Immune-related
6		1	2	2.49289	0.116148	0.0344478	8.32914e-51	HLA-B-D140	59104	AS	Immune-related
6	31354148	TG	T	2.03828	0.11009	0.0646476	3.69828e-41	rs57138251	58989	AS	Immune-related
6	31354352	G	C	2.0361	0.110146	0.0648573	4.51752e-41	rs17192932	59045	AS	Immune-related
6	31354590	G	T	2.02228	0.109726	0.0652663	8.60796e-41	rs3819299	59104	AS	Immune-related
6	31376806	G	A	1.96543	0.108372	0.068997	7.65949e-40	rs13202464	59104	AS	Immune-related
6	31359002	A	T	1.99685	0.110281	0.0685341	7.78574e-40	rs35267732	59102	AS	Immune-related
6	31358156	C	T	1.99666	0.110286	0.0685498	7.92136e-40	rs28533662	59103	AS	Immune-related
6	31376380	T	C	1.99093	0.110106	0.0686333	1.01111e-39	rs13198903	59104	AS	Immune-related
6	31379772	T	C	1.99088	0.110111	0.0686429	1.01836e-39	rs13198748	59103	AS	Immune-related
6	31379991	T	A	1.99085	0.110112	0.0686429	1.02164e-39	rs115378916	59103	AS	Immune-related
6	31375890	C	T	1.99079	0.110112	0.0686756	1.02494e-39	rs4463302	59104	AS	Immune-related
6	31355235	A	G	1.96631	0.109217	0.0715712	1.51043e-39	rs2854001	59088	AS	Immune-related
6	31361420	A	G	1.9999	0.111217	0.0681911	2.20242e-39	rs34955377	59018	AS	Immune-related
6	31358250	C	A	1.98431	0.110693	0.0705936	2.61517e-39	rs9266267	59028	AS	Immune-related
6							3.2229e-39	HLA-B position 137		AS	Immune-related
6	31358170	C	A	1.97388	0.110555	0.0711893	4.85512e-39	rs9266264	59103	AS	Immune-related
6	31358014	G	C	1.9739	0.110558	0.0712001	4.85848e-39	rs9266249	59101	AS	Immune-related
6		1	2	2.27007	0.124269	0.0386099	6.24453e-39	HLA-C*12:02	59104	AS	Immune-related
6	31358139	T	C	1.96814	0.11053	0.0712304	6.54485e-39	rs9266259	59104	AS	Immune-related
6		1	2	2.26884	0.124295	0.038703	6.82339e-39	HLA-C*12:02:02	59104	AS	Immune-related
6	31354625	T	C	1.94178	0.109409	0.0745212	1.01859e-38	rs2442718	59104	AS	Immune-related
6	31354911	C	T	1.95487	0.110533	0.0760947	1.05051e-38	rs2596498	59104	AS	Immune-related
6	31359522	T	TA	1.97484	0.111501	0.0709776	1.5417e-38	rs34749202	59082	AS	Immune-related
6	31363918	A	C	1.97278	0.111704	0.0687141	3.46817e-38	rs116579023	59049	AS	Immune-related
6	31354443	T	C	1.94706	0.110726	0.0719752	5.31741e-38	rs2523610	58930	AS	Immune-related
6	31358386	G	C	1.95542	0.111286	0.0732363	5.52459e-38	rs9266273	58045	AS	Immune-related
6	31358403	C	T	1.95542	0.111286	0.0732363	5.52459e-38	rs9266275	58045	AS	Immune-related
6	31359287	C	T	1.90129	0.11015	0.0800453	2.87674e-37	rs2523590	59104	AS	Immune-related
6	31359658	G	T	1.91317	0.110629	0.0776659	2.9902e-37	rs2523586	59080	AS	Immune-related
6	31378691	G	GAGA	1.80444	0.108887	0.0900716	5.19757e-35	rs9281404	59103	AS	Immune-related
6	31379092	A	C	1.80443	0.108891	0.0900785	5.21555e-35	rs9266630	59104	AS	Immune-related
6		1	2	2.10195	0.123531	0.0478732	6.55692e-35	HLA-C*12	59104	AS	Immune-related
6	31407140	A	G	1.79615	0.108047	0.0810097	1.08443e-34	rs117246140	59104	AS	Immune-related
6	31396672	A	G	1.84252	0.110371	0.0743718	1.14446e-34	rs139479797	58974	AS	Immune-related
6	31360740	T	C	1.79192	0.110153	0.0912481	5.28324e-34	rs2523579	59004	AS	Immune-related
6							5.62629e-34	HLA-C position 180		AS	Immune-related
6	31399710	A	G	1.79932	0.110416	0.0777687	1.7832e-33	rs183454889	58989	AS	Immune-related
6	31398245	G	A	1.79915	0.110418	0.0777691	1.8026e-33	rs148144626	59008	AS	Immune-related
6	31281831	A	G	1.84705	0.113541	0.0741435	1.82138e-33	rs11759049	58933	AS	Immune-related
6	31353652	A	T	1.85845	0.114776	0.0786256	2.52697e-33	rs2596499	58893	AS	Immune-related
6		1	2	-1.75539	0.110745	0.909964	1.91823e-32	HLA-B-H137	59104	AS	Immune-related
6		1	2	1.75539	0.110745	0.0900362	1.91823e-32	HLA-B-Y137	59104	AS	Immune-related
6							9.7803e-32	HLA-B position 91		AS	Immune-related
6	31409800	A	G	1.74848	0.111889	0.0800529	3.27039e-31	rs139655885	58605	AS	Immune-related
6	31299407	T	G	1.84734	0.117951	0.0689194	3.44747e-31	rs111240893	59069	AS	Immune-related
6	31298229	G	A	1.84412	0.11794	0.0691744	4.14381e-31	rs78514002	59097	AS	Immune-related
6	31299282	T	C	1.84405	0.117941	0.0691866	4.16102e-31	rs117446653	59101	AS	Immune-related
6	31303248	G	A	1.84382	0.11795	0.0691928	4.23838e-31	rs75093065	59103	AS	Immune-related
6	31303504	A	G	1.84379	0.117952	0.0692001	4.25011e-31	rs182199044	59104	AS	Immune-related
6	31303735	T	C	1.84379	0.117952	0.0692001	4.25011e-31	rs74751264	59104	AS	Immune-related
6	31304550	C	T	1.84379	0.117952	0.0692001	4.25011e-31	rs79916750	59104	AS	Immune-related
6	31305229	G	T	1.84369	0.117958	0.069217	4.29339e-31	rs79409503	59104	AS	Immune-related
6	31302206	C	T	1.84317	0.117925	0.0692085	4.3441e-31	rs75095803	59104	AS	Immune-related
6	31302652	C	G	1.84317	0.117925	0.0692085	4.3441e-31	rs77729695	59104	AS	Immune-related
6	31302663	T	C	1.84317	0.117925	0.0692085	4.3441e-31	rs76765631	59104	AS	Immune-related
6	31304014	C	T	1.84348	0.11797	0.0692424	4.37724e-31	rs76492679	59104	AS	Immune-related
6	31299767	G	A	1.84365	0.117994	0.06931	4.38935e-31	rs111322268	59104	AS	Immune-related
6	31303829	A	G	1.84102	0.117874	0.0692847	4.79844e-31	rs79424709	59104	AS	Immune-related
6	31304755	T	C	1.83786	0.117733	0.0692677	5.2808e-31	rs74346766	59104	AS	Immune-related
6	31301474	C	T	1.85221	0.11902	0.0680041	8.45084e-31	rs111853141	58967	AS	Immune-related
6		1	2	1.86615	0.120355	0.0713923	8.73172e-31	HLA-C-W180	59103	AS	Immune-related
6	31245867	A	C	1.9066	0.123351	0.0594101	3.38298e-30	rs80353391	59064	AS	Immune-related
6	31273162	T	TA	1.85411	0.12122	0.072006	5.07575e-30	rs66633038	58259	AS	Immune-related
6	31273332	T	C	1.8534	0.122257	0.0701437	1.36019e-29	rs13191343	59093	AS	Immune-related
6	31273350	C	T	1.8534	0.122257	0.0701437	1.36019e-29	rs13207315	59093	AS	Immune-related
6	31274357	C	CCTT	1.8435	0.122254	0.0707953	2.31739e-29	rs72473480	59100	AS	Immune-related
6	31272994	C	T	1.84386	0.122303	0.0708328	2.32702e-29	rs13203722	59104	AS	Immune-related
6	31269310	A	C	1.84175	0.122277	0.0709597	2.58167e-29	rs17885557	59104	AS	Immune-related
6	31273155	A	C	1.83935	0.122117	0.0708751	2.70894e-29	rs13218306	59104	AS	Immune-related
6	31072761	A	C	1.88279	0.125057	0.0573819	7.02587e-29	rs77449597	59104	AS	Immune-related
6	31073676	G	A	1.8827	0.125061	0.0573988	7.07457e-29	rs75054214	59104	AS	Immune-related
6	31274808	A	G	1.82112	0.122119	0.0724791	7.23436e-29	rs12192256	58948	AS	Immune-related
6	31060174	A	G	1.8821	0.125035	0.0574212	7.24603e-29	rs75419066	59081	AS	Immune-related
6	31275068	T	C	1.82032	0.12208	0.0722919	7.28283e-29	rs12192286	59073	AS	Immune-related
6	31066554	T	C	1.88165	0.125045	0.0574665	7.43019e-29	rs75056122	59104	AS	Immune-related
6	31059792	A	G	1.87765	0.125029	0.0576526	9.14324e-29	rs78725346	59104	AS	Immune-related
6	31247803	TA	T	1.83837	0.123431	0.064488	1.34834e-28	rs200862239	59104	AS	Immune-related
6	31235912	G	A	1.82372	0.123194	0.0653455	2.62361e-28	rs113752692	59063	AS	Immune-related
6		1	2	1.61242	0.111472	0.105281	2.84184e-28	HLA-B-C91	59104	AS	Immune-related
6							2.97781e-28	HLA-B position 35		AS	Immune-related
6	31240354	AT	A	1.82154	0.123249	0.0655911	3.02622e-28	rs74499341	59101	AS	Immune-related
6	31240497	T	C	1.82148	0.123252	0.0656132	3.03948e-28	rs78716475	59104	AS	Immune-related
6	31241192	A	T	1.82148	0.123252	0.0656132	3.03948e-28	rs111423325	59104	AS	Immune-related
6	31241258	C	A	1.82148	0.123252	0.0656132	3.03948e-28	rs79578955	59104	AS	Immune-related
6	31241374	G	C	1.82148	0.123252	0.0656154	3.04018e-28	rs78401918	59102	AS	Immune-related
6	31241416	A	G	1.82148	0.123252	0.0656154	3.04018e-28	rs79575717	59102	AS	Immune-related
6	31241681	T	C	1.82148	0.123252	0.0656154	3.04018e-28	rs78426493	59102	AS	Immune-related
6	31250637	A	AC	1.82149	0.123256	0.0656349	3.04579e-28	rs199895767	59092	AS	Immune-related
6	31250674	T	C	1.82149	0.123256	0.0656349	3.04579e-28	rs74950488	59092	AS	Immune-related
6	31250809	C	T	1.82149	0.123256	0.0656349	3.04579e-28	rs76911046	59092	AS	Immune-related
6	31242043	A	T	1.82139	0.123257	0.0656227	3.06126e-28	rs77058242	59103	AS	Immune-related
6	31242822	A	C	1.82138	0.123257	0.0656301	3.06196e-28	rs79860141	59104	AS	Immune-related
6	31243169	A	T	1.82138	0.123257	0.0656301	3.06196e-28	rs113196314	59104	AS	Immune-related
6	31243329	C	T	1.82138	0.123257	0.0656301	3.06196e-28	rs80227257	59104	AS	Immune-related
6	31243563	C	T	1.82138	0.123257	0.0656301	3.06196e-28	rs77626638	59104	AS	Immune-related
6	31246231	A	G	1.82138	0.123257	0.0656301	3.06196e-28	rs78564856	59104	AS	Immune-related
6	31246888	T	C	1.82138	0.123257	0.0656301	3.06196e-28	rs112529641	59104	AS	Immune-related
6	31247244	A	G	1.82138	0.123257	0.0656301	3.06196e-28	rs76259659	59104	AS	Immune-related
6	31247516	T	C	1.82138	0.123257	0.0656301	3.06196e-28	rs113647885	59104	AS	Immune-related
6	31247557	A	G	1.82138	0.123257	0.0656301	3.06196e-28	rs80264822	59104	AS	Immune-related
6	31248198	T	A	1.82138	0.123257	0.0656301	3.06196e-28	rs115731335	59104	AS	Immune-related
6	31248278	C	T	1.82138	0.123257	0.0656301	3.06196e-28	rs77595907	59104	AS	Immune-related
6	31249558	G	A	1.82138	0.123257	0.0656301	3.06196e-28	rs112405988	59104	AS	Immune-related
6	31249647	T	C	1.82138	0.123257	0.0656301	3.06196e-28	rs113343816	59104	AS	Immune-related
6	31249814	C	T	1.82138	0.123257	0.0656301	3.06196e-28	rs77171432	59104	AS	Immune-related
6	31250383	C	G	1.82138	0.123257	0.0656301	3.06196e-28	rs77321052	59104	AS	Immune-related
6	31248362	A	G	1.82136	0.123258	0.065647	3.06832e-28	rs77181030	59104	AS	Immune-related
6	31245366	T	G	1.82118	0.123267	0.0656385	3.11315e-28	rs78830524	59104	AS	Immune-related
6	31243287	G	T	1.82114	0.123297	0.0656893	3.16446e-28	rs76977405	59104	AS	Immune-related
6							3.23037e-28	HLA-B position 36		AS	Immune-related
6	31242686	A	G	1.81867	0.123148	0.0657739	3.35583e-28	rs115686299	59104	AS	Immune-related
6	31241291	A	T	1.81979	0.12334	0.0658754	3.47856e-28	rs74394074	59104	AS	Immune-related
6	31241863	T	C	1.81974	0.123344	0.0658839	3.49623e-28	rs79285736	59104	AS	Immune-related
6	31243099	C	T	1.81507	0.123193	0.0660023	4.13523e-28	rs77582287	59104	AS	Immune-related
6	31241064	A	G	1.81566	0.123254	0.0659515	4.17446e-28	rs77338145	59104	AS	Immune-related
6							4.65997e-28	HLA-B position 104		AS	Immune-related
6	31247808	A	G	1.80953	0.122875	0.0659008	4.75883e-28	rs117142881	59104	AS	Immune-related
6	31239873	A	AACAAC	1.80556	0.123149	0.0667975	6.73597e-28	rs199758105	59104	AS	Immune-related
6	31243423	G	A	1.80196	0.124664	0.0664845	2.72709e-27	rs79433188	59104	AS	Immune-related
6	31216641	T	C	1.75861	0.122594	0.0694454	6.7811e-27	rs79040988	59104	AS	Immune-related
6	31360821	T	C	1.45531	0.107539	0.146741	3.87793e-26	rs12662601	59029	AS	Immune-related
6	31360623	T	C	1.4553	0.10754	0.146748	3.8815e-26	rs13214113	59033	AS	Immune-related
6	31360664	G	T	1.4553	0.10754	0.146748	3.8815e-26	rs13199927	59033	AS	Immune-related
6	31360683	C	G	1.45531	0.10754	0.146751	3.8824e-26	rs13214452	59032	AS	Immune-related
6	31167056	T	C	1.7575	0.12479	0.0668821	4.90117e-26	rs76465289	59104	AS	Immune-related
6	31230048	C	T	1.73052	0.123774	0.0760654	5.08979e-26	rs140084627	58614	AS	Immune-related
6	31207743	T	C	1.70817	0.12307	0.0742252	1.10662e-25	rs112580951	59077	AS	Immune-related
6	31222960	G	C	1.70771	0.123174	0.0744056	1.18905e-25	rs78060161	59095	AS	Immune-related
6	31205097	T	C	1.70653	0.123078	0.0743609	1.21311e-25	rs77626073	59070	AS	Immune-related
6	31217993	A	G	1.70611	0.123144	0.0744873	1.2738e-25	rs74504771	59104	AS	Immune-related
6	31191362	T	C	1.74036	0.125178	0.0688972	1.41189e-25	rs137861710	59088	AS	Immune-related
6	31191678	T	C	1.73976	0.125152	0.0689288	1.43979e-25	rs75285297	59090	AS	Immune-related
6	31200108	TC	T	1.73949	0.125142	0.0689509	1.45211e-25	rs76362737	59100	AS	Immune-related
6	31231388	A	G	1.69269	0.123147	0.0757648	2.54566e-25	rs75120303	59104	AS	Immune-related
6	31214606	G	A	1.66996	0.123008	0.077702	7.59102e-25	rs9468898	59104	AS	Immune-related
6	31333751	T	C	1.56582	0.117284	0.103919	7.6454e-25	rs78977439	59104	AS	Immune-related
6	31314496	GT	G	1.56053	0.117058	0.10531	8.97016e-25	rs148532024	58812	AS	Immune-related
6	31275990	C	G	1.51569	0.114652	0.12024	1.01531e-24	rs3931670	59057	AS	Immune-related
6	31149952	C	CTG	1.69846	0.125122	0.0718697	1.04208e-24	rs138626273	59100	AS	Immune-related
6	31141342	A	G	1.68117	0.124219	0.0748681	1.09749e-24	rs76556746	58770	AS	Immune-related
6	31166205	T	C	1.69634	0.125048	0.0718818	1.11764e-24	rs76364340	59104	AS	Immune-related
6	31306853	A	G	1.55583	0.117237	0.104958	1.29092e-24	rs118169956	59095	AS	Immune-related
6	31173132	G	T	1.69347	0.12508	0.0721694	1.3122e-24	rs79527728	59104	AS	Immune-related
6	31334231	T	C	1.55526	0.117274	0.105247	1.35957e-24	rs77372868	59104	AS	Immune-related
6	31264766	T	C	1.46322	0.111735	0.132445	1.41384e-24	rs2844623	59104	AS	Immune-related
6	31140333	T	C	1.69008	0.125067	0.0721102	1.44944e-24	rs74499212	59104	AS	Immune-related
6	31332234	T	C	1.55236	0.11729	0.105374	1.59148e-24	rs28862571	59104	AS	Immune-related
6	31267577	TC	T	1.48562	0.113108	0.121393	1.72584e-24	rs9281297	59023	AS	Immune-related
6	31332989	C	T	1.55207	0.117535	0.106372	1.86552e-24	rs79673440	59104	AS	Immune-related
6	31193610	T	C	1.68022	0.125433	0.0739537	3.004e-24	rs78587959	59091	AS	Immune-related
6	31196887	C	A	1.68	0.125426	0.0739851	3.0297e-24	rs76630444	59093	AS	Immune-related
6	31305645	C	T	1.46515	0.112412	0.126269	3.04369e-24	rs9264927	59104	AS	Immune-related
6	31178945	C	T	1.66002	0.12514	0.0754602	7.04855e-24	rs62401299	59104	AS	Immune-related
6	31354079	G	A	1.41489	0.111029	0.150125	8.46837e-24	rs2768	58994	AS	Immune-related
6	31042382	A	C	1.60581	0.122447	0.0864882	1.12202e-23	rs72847026	59089	AS	Immune-related
6	31037261	A	G	1.60547	0.12246	0.0865085	1.14683e-23	rs114996065	59104	AS	Immune-related
6		1	2	1.38203	0.109168	0.162011	1.15054e-23	HLA-B-T104	59104	AS	Immune-related
6	31276008	T	G	1.49786	0.11639	0.119012	1.21423e-23	rs2040748	59057	AS	Immune-related
6	31037655	T	C	1.60363	0.122479	0.0867962	1.27145e-23	rs11753208	59104	AS	Immune-related
6	31200252	A	G	1.64471	0.125372	0.0773213	1.67494e-23	rs6903896	59104	AS	Immune-related
6	31282013	G	C	1.42207	0.112413	0.138167	3.05281e-23	rs7766156	58187	AS	Immune-related
6	31052767	A	G	1.55087	0.120461	0.0948214	3.86278e-23	rs116127591	58974	AS	Immune-related
6		1	2	-1.37585	0.110326	0.837363	4.16486e-23	HLA-B-A35	59104	AS	Immune-related
6		1	2	1.37585	0.110326	0.162637	4.16486e-23	HLA-B-S35	59104	AS	Immune-related
6		1	2	-1.37507	0.110343	0.837075	4.40656e-23	HLA-B-M36	59104	AS	Immune-related
6		1	2	1.37507	0.110343	0.162925	4.40656e-23	HLA-B-V36	59104	AS	Immune-related
6	31051368	A	G	1.54648	0.120496	0.0953344	4.92266e-23	rs11758892	59071	AS	Immune-related
6	31046856	A	G	1.54433	0.120557	0.0954883	5.61306e-23	rs115593226	59091	AS	Immune-related
6	31048347	G	A	1.543	0.120496	0.0955117	5.84117e-23	rs115424148	59087	AS	Immune-related
6	31044579	A	G	1.58649	0.123499	0.0866862	6.67729e-23	rs7756294	59104	AS	Immune-related
6	31033902	A	C	1.58757	0.123881	0.0861786	7.48514e-23	rs59356242	59104	AS	Immune-related
6	31040821	A	C	1.57089	0.123241	0.0915589	9.51919e-23	rs2517549	59104	AS	Immune-related
6	31041360	C	T	1.56119	0.12309	0.0922357	1.44544e-22	rs2523901	59104	AS	Immune-related
6	31030503	A	C	1.58147	0.124416	0.0865312	1.69122e-22	rs150900710	58528	AS	Immune-related
6	31307633	A	C	1.50768	0.120585	0.109011	1.91779e-22	rs76530868	58609	AS	Immune-related
6	31034324	A	G	1.55016	0.122779	0.0916435	2.15278e-22	rs7768644	59104	AS	Immune-related
6	31268258	A	G	1.45348	0.121238	0.11447	5.06524e-21	rs115042889	58177	AS	Immune-related
6	31354138	G	A	1.29929	0.111778	0.187894	6.1546e-21	rs1055890	58714	AS	Immune-related
6	31065345	A	G	1.45155	0.121764	0.110311	8.01124e-21	rs77227788	59056	AS	Immune-related
6	31379201	A	T	1.25276	0.109202	0.224325	8.03526e-21	rs9266634	59104	AS	Immune-related
6	31072153	T	C	1.44718	0.121822	0.110991	1.02094e-20	rs76977243	59104	AS	Immune-related
6	31062526	A	G	1.44677	0.12179	0.110984	1.02754e-20	rs3734851	59103	AS	Immune-related
6	31075791	A	G	1.44632	0.121772	0.110979	1.04328e-20	rs78868039	59097	AS	Immune-related
6	31056933	A	T	1.44533	0.121837	0.111177	1.1285e-20	rs74558248	59104	AS	Immune-related
6	31058459	G	T	1.44426	0.121902	0.111507	1.22603e-20	rs76541615	59104	AS	Immune-related
6	30966071	T	A	1.40682	0.120216	0.119061	2.38122e-20	rs2254847	59104	AS	Immune-related
6	31131984	A	G	1.35423	0.116775	0.138193	2.67732e-20	rs12525170	59102	AS	Immune-related
6	31132082	C	CA	1.35423	0.116775	0.138193	2.67732e-20	rs35469868	59102	AS	Immune-related
6	31131800	A	G	1.35426	0.116784	0.138222	2.68411e-20	rs4959053	59104	AS	Immune-related
6	31273182	G	C	1.3221	0.114918	0.160167	2.87343e-20	rs7773175	59104	AS	Immune-related
6							3.51538e-20	HLA-B position 69		AS	Immune-related
6	31127194	C	A	1.34543	0.116771	0.139628	4.22961e-20	rs10947137	59089	AS	Immune-related
6	31025663	A	G	1.44567	0.12344	0.103242	4.86183e-20	rs115194949	59104	AS	Immune-related
6	31351107	G	A	1.33653	0.116212	0.141443	5.16416e-20	rs72502568	58985	AS	Immune-related
6	31351093	G	A	1.33651	0.116214	0.141455	5.17369e-20	rs72502567	58987	AS	Immune-related
6	31347841	G	A	1.33485	0.116228	0.142003	5.73324e-20	rs9265964	58819	AS	Immune-related
6	31360805	A	T	1.22811	0.11055	0.218534	9.66273e-20	rs12664131	59000	AS	Immune-related
6	31348743	A	G	1.32305	0.116417	0.143697	1.13894e-19	rs9265993	59055	AS	Immune-related
6	31350655	C	T	1.32232	0.116439	0.144006	1.19536e-19	rs2596508	59074	AS	Immune-related
6	31348671	A	T	1.32202	0.116446	0.14394	1.21843e-19	rs9265990	59042	AS	Immune-related
6	31347886	T	A	1.32173	0.11644	0.144031	1.22885e-19	rs9265968	59102	AS	Immune-related
6	31347872	T	G	1.32182	0.116455	0.144071	1.23566e-19	rs9265967	59068	AS	Immune-related
6	31350531	T	G	1.32204	0.116493	0.144197	1.2517e-19	rs2596510	58999	AS	Immune-related
6	31348457	C	A	1.32161	0.116465	0.144054	1.25199e-19	rs9265985	59103	AS	Immune-related
6	31338862	T	C	1.32155	0.116464	0.144068	1.25487e-19	rs1634753	59104	AS	Immune-related
6	31340699	A	T	1.32155	0.116464	0.144068	1.25487e-19	rs2854019	59104	AS	Immune-related
6	31340940	A	G	1.32155	0.116464	0.144068	1.25487e-19	rs402175	59104	AS	Immune-related
6	31344173	C	T	1.32155	0.116464	0.144068	1.25487e-19	rs2256747	59104	AS	Immune-related
6	31344243	A	G	1.32155	0.116464	0.144068	1.25487e-19	rs2256750	59104	AS	Immune-related
6	31344482	A	G	1.32155	0.116464	0.144068	1.25487e-19	rs2844589	59104	AS	Immune-related
6	31344715	G	A	1.32155	0.116464	0.144068	1.25487e-19	rs2854010	59104	AS	Immune-related
6	31344830	C	G	1.32155	0.116464	0.144068	1.25487e-19	rs9265857	59104	AS	Immune-related
6	31344879	T	C	1.32155	0.116464	0.144068	1.25487e-19	rs2394978	59104	AS	Immune-related
6	31344952	A	G	1.32155	0.116464	0.144068	1.25487e-19	rs2394979	59104	AS	Immune-related
6	31345164	T	C	1.32155	0.116464	0.144068	1.25487e-19	rs2394980	59104	AS	Immune-related
6	31345252	T	G	1.32155	0.116464	0.144068	1.25487e-19	rs2394981	59104	AS	Immune-related
6	31345444	C	A	1.32155	0.116464	0.144068	1.25487e-19	rs9265886	59104	AS	Immune-related
6	31345900	T	C	1.32155	0.116464	0.144068	1.25487e-19	rs9265908	59104	AS	Immune-related
6	31345945	T	C	1.32155	0.116464	0.144068	1.25487e-19	rs9265910	59104	AS	Immune-related
6	31346497	G	A	1.32155	0.116464	0.144068	1.25487e-19	rs7749555	59104	AS	Immune-related
6	31346875	G	A	1.32155	0.116464	0.144068	1.25487e-19	rs2507998	59104	AS	Immune-related
6	31347161	T	C	1.32155	0.116464	0.144068	1.25487e-19	rs9265937	59104	AS	Immune-related
6	31347228	T	C	1.32155	0.116464	0.144068	1.25487e-19	rs9265938	59104	AS	Immune-related
6	31347281	G	C	1.32155	0.116464	0.144068	1.25487e-19	rs9265942	59104	AS	Immune-related
6	31347361	A	G	1.32155	0.116464	0.144068	1.25487e-19	rs9265946	59104	AS	Immune-related
6	31347416	T	C	1.32155	0.116464	0.144068	1.25487e-19	rs9265948	59104	AS	Immune-related
6	31347612	A	G	1.32155	0.116464	0.144068	1.25487e-19	rs9265958	59104	AS	Immune-related
6	31348015	C	T	1.32155	0.116464	0.144071	1.25487e-19	rs9265971	59103	AS	Immune-related
6	31348028	C	G	1.32155	0.116464	0.144068	1.25487e-19	rs9265972	59104	AS	Immune-related
6	31348102	G	T	1.32155	0.116464	0.144068	1.25487e-19	rs9265974	59104	AS	Immune-related
6	31348156	G	A	1.32155	0.116464	0.144068	1.25487e-19	rs9265976	59104	AS	Immune-related
6	31348267	T	C	1.32155	0.116464	0.144068	1.25487e-19	rs9265979	59104	AS	Immune-related
6	31348303	T	C	1.32155	0.116464	0.144068	1.25487e-19	rs9265982	59104	AS	Immune-related
6	31348836	A	G	1.32155	0.116464	0.144068	1.25487e-19	rs9265998	59104	AS	Immune-related
6	31349286	G	A	1.32155	0.116464	0.144068	1.25487e-19	rs3016017	59104	AS	Immune-related
6	31349288	C	T	1.32155	0.116464	0.144068	1.25487e-19	rs2923007	59104	AS	Immune-related
6	31339039	C	T	1.32156	0.116467	0.14408	1.25603e-19	rs2854022	59099	AS	Immune-related
6	31341211	T	C	1.32156	0.116467	0.14408	1.25603e-19	rs1634776	59099	AS	Immune-related
6	31343672	A	T	1.32156	0.116467	0.14408	1.25603e-19	rs9265831	59099	AS	Immune-related
6	31347250	G	A	1.32156	0.11647	0.144112	1.25864e-19	rs9265939	59093	AS	Immune-related
6	31342008	A	G	1.32152	0.116467	0.144084	1.25893e-19	rs3132474	59101	AS	Immune-related
6	31347852	C	T	1.32185	0.116492	0.144134	1.2598e-19	rs9265965	59056	AS	Immune-related
6	31347562	T	C	1.32207	0.116507	0.144244	1.26038e-19	rs9265954	59004	AS	Immune-related
6	31343434	A	G	1.3183	0.11628	0.14534	1.30888e-19	rs2854011	58955	AS	Immune-related
6	31344549	G	T	1.32022	0.116419	0.144144	1.31674e-19	rs3134792	59104	AS	Immune-related
6	31348084	A	G	1.31943	0.116597	0.144712	1.50869e-19	rs9265973	59000	AS	Immune-related
6	31360908	A	C	1.22311	0.111583	0.215641	2.77077e-19	rs12662617	58572	AS	Immune-related
6	31345590	C	T	1.31324	0.117244	0.144472	3.2181e-19	rs7450305	58814	AS	Immune-related
6	31342595	T	C	1.31224	0.1172	0.144276	3.26362e-19	rs9265811	58998	AS	Immune-related
6	31343541	G	A	1.31172	0.117178	0.144251	3.31818e-19	rs9265827	58998	AS	Immune-related
6		1	2	1.26449	0.114532	0.177526	3.41429e-19	HLA-B-E69	59104	AS	Immune-related
6	31338643	A	G	1.31121	0.117574	0.144	4.25109e-19	rs1625792	59104	AS	Immune-related
6	31213938	T	C	1.26742	0.117115	0.162606	1.98747e-18	rs59049261	59100	AS	Immune-related
6	31215157	G	A	1.26742	0.117115	0.162606	1.98747e-18	rs6919136	59100	AS	Immune-related
6	31210426	C	T	1.26641	0.117088	0.162676	2.06728e-18	rs61283711	59099	AS	Immune-related
6	31302628	T	C	1.19838	0.112844	0.215491	2.42885e-18	rs9264801	58984	AS	Immune-related
6	31302637	T	C	1.19838	0.112844	0.215491	2.42885e-18	rs9264802	58984	AS	Immune-related
6	31334459	T	C	1.19662	0.113196	0.217277	3.18053e-18	rs9265729	59019	AS	Immune-related
6							3.35952e-18	HLA-A position 43		AS	Immune-related
6	31189208	G	T	1.25581	0.118022	0.161925	6.16595e-18	rs114119211	59083	AS	Immune-related
6							1.05456e-17	HLA-B position 56		AS	Immune-related
6		1	2	-1.16681	0.113791	0.747039	1.29152e-17	HLA-B-R121	59104	AS	Immune-related
6	31302580	T	C	1.17851	0.114232	0.215527	1.60546e-17	rs9264798	58995	AS	Immune-related
6	30987904	G	A	1.29563	0.123671	0.13324	3.27567e-17	rs1634731	59104	AS	Immune-related
6	31331124	G	A	1.16758	0.114728	0.224995	3.29382e-17	rs9265581	58759	AS	Immune-related
6		1	2	1.7267	0.156823	0.0459021	4.47301e-17	HLA-A*11:02:01	59104	AS	Immune-related
6							4.90832e-17	HLA-B position 93		AS	Immune-related
6	31132412	G	C	1.1856	0.116644	0.192122	6.08135e-17	rs9263721	59085	AS	Immune-related
6	31020210	T	C	1.29813	0.125346	0.127682	7.69839e-17	rs1632870	59104	AS	Immune-related
6	30991209	A	G	1.30891	0.126356	0.123961	8.29469e-17	rs56227901	58946	AS	Immune-related
6	31185708	A	T	1.19543	0.118031	0.187706	8.3888e-17	rs3131015	58970	AS	Immune-related
6	31114584	T	C	1.18189	0.117121	0.1942	8.931e-17	rs6917517	59104	AS	Immune-related
6		1	2	-1.70483	0.156814	0.952914	9.19179e-17	HLA-A-E43	58988	AS	Immune-related
6		1	2	1.70483	0.156814	0.0470858	9.19179e-17	HLA-A-K43	58988	AS	Immune-related
6		1	2	1.70398	0.156806	0.0470442	9.37346e-17	HLA-A*11:02	59104	AS	Immune-related
6	31179830	C	CAT	1.19693	0.11843	0.183221	1.02424e-16	rs9279008	59098	AS	Immune-related
6	31179857	A	G	1.19693	0.11843	0.183221	1.02424e-16	rs3095236	59098	AS	Immune-related
6	31179699	A	G	1.19686	0.118431	0.183259	1.02802e-16	rs3130507	59102	AS	Immune-related
6	31114939	T	A	1.17326	0.116842	0.194971	1.21339e-16	rs9263636	59101	AS	Immune-related
6	31115066	C	T	1.17326	0.116842	0.194971	1.21339e-16	rs9263637	59101	AS	Immune-related
6	31115245	T	C	1.1732	0.116839	0.194985	1.21563e-16	rs9263641	59102	AS	Immune-related
6	31379292	T	C	1.10897	0.113544	0.286374	1.52933e-16	rs9266639	59073	AS	Immune-related
6	31198575	G	A	1.18939	0.118638	0.185137	1.61399e-16	rs3130465	59094	AS	Immune-related
6	31195861	C	G	1.18933	0.118645	0.185148	1.62256e-16	rs3094612	59096	AS	Immune-related
6	31274397	A	G	1.14351	0.115394	0.224928	1.66303e-16	rs2524079	59099	AS	Immune-related
6	31185243	C	T	1.18843	0.118741	0.185645	1.77133e-16	rs3134788	59040	AS	Immune-related
6	31121818	C	G	1.1653	0.116985	0.196771	1.9169e-16	rs2284177	59094	AS	Immune-related
6	31186657	T	C	1.18706	0.118782	0.186001	1.91955e-16	rs3130458	59083	AS	Immune-related
6	31186577	A	T	1.18706	0.118782	0.186006	1.91999e-16	rs3095240	59084	AS	Immune-related
6	31195384	T	A	1.18573	0.118766	0.186197	2.03189e-16	rs3134786	59096	AS	Immune-related
6	31118047	A	C	1.16204	0.117119	0.197883	2.37629e-16	rs3819686	59103	AS	Immune-related
6	31116393	C	A	1.16204	0.11712	0.197897	2.37848e-16	rs1042127	59104	AS	Immune-related
6	31116862	T	C	1.16163	0.11712	0.197998	2.42717e-16	rs4713436	59104	AS	Immune-related
6	30974069	T	C	1.28453	0.126566	0.127896	2.61577e-16	rs2530707	59048	AS	Immune-related
6	30972610	T	C	1.28287	0.126573	0.128071	2.80285e-16	rs2530710	59104	AS	Immune-related
6							2.86336e-16	HLA-B position 106		AS	Immune-related
6							2.86336e-16	HLA-B position 107		AS	Immune-related
6	31134014	A	T	1.16986	0.118164	0.191292	3.06196e-16	rs4711257	58910	AS	Immune-related
6	30976932	A	C	1.27819	0.126908	0.129946	3.91471e-16	rs2517433	58982	AS	Immune-related
6							4.09375e-16	HLA-B position 33		AS	Immune-related
6	30369093	C	T	1.46445	0.141203	0.072198	4.7841e-16	rs117039727	58762	AS	Immune-related
6	31176940	T	A	1.17895	0.120051	0.183007	5.78762e-16	rs3130505	58842	AS	Immune-related
6	31263092	C	T	1.21623	0.124161	0.159027	1.04689e-15	rs2524117	59078	AS	Immune-related
6	31262444	C	A	1.21628	0.124166	0.159067	1.04761e-15	rs2245738	59063	AS	Immune-related
6	31263677	G	A	1.21619	0.124165	0.159039	1.05051e-15	rs2524114	59080	AS	Immune-related
6	31137689	C	G	1.20257	0.123239	0.16372	1.10969e-15	rs3132558	59104	AS	Immune-related
6	31347929	A	G	1.13069	0.118028	0.207575	1.56892e-15	rs9265969	59104	AS	Immune-related
6	30202463	T	C	1.42868	0.141354	0.0759777	1.95254e-15	rs148388497	58425	AS	Immune-related
6	31185041	A	C	1.16043	0.120959	0.184777	2.06538e-15	rs3131016	59028	AS	Immune-related
6	31374643	A	G	1.08632	0.116255	0.268645	2.54624e-15	rs2395491	59037	AS	Immune-related
6	31374610	T	C	1.08623	0.116248	0.268678	2.55153e-15	rs2395492	59026	AS	Immune-related
6	31375183	A	C	1.08523	0.116264	0.26889	2.68906e-15	rs13194571	59093	AS	Immune-related
6	31375531	T	TATA	1.08469	0.116259	0.269005	2.75486e-15	rs72103860	59103	AS	Immune-related
6	31369881	C	A	1.08468	0.116259	0.269009	2.75613e-15	rs4991646	59104	AS	Immune-related
6	31375925	C	T	1.08467	0.116261	0.269026	2.75994e-15	rs4959067	59102	AS	Immune-related
6	31361588	T	C	1.07574	0.115966	0.277235	3.39547e-15	rs2428491	58703	AS	Immune-related
6	31187101	A	G	1.18501	0.123713	0.161152	3.42531e-15	rs76061950	58994	AS	Immune-related
6	31347724	A	G	1.07978	0.116566	0.260689	4.62168e-15	rs9265961	59101	AS	Immune-related
6	31574705	T	C	1.21149	0.126477	0.139458	5.1511e-15	rs1799724	59104	AS	Immune-related
6	31352761	T	C	1.07371	0.116738	0.268611	6.15744e-15	rs2442719	59104	AS	Immune-related
6	31053301	G	A	1.11859	0.119598	0.202381	6.64661e-15	rs2517528	58464	AS	Immune-related
6	31562120	T	C	1.2058	0.126693	0.140649	7.05505e-15	rs116749187	59101	AS	Immune-related
6	31361468	G	T	1.05995	0.116157	0.273552	7.77141e-15	rs34277309	58912	AS	Immune-related
6	31579737	T	G	1.20133	0.126701	0.141262	8.59409e-15	rs769178	59032	AS	Immune-related
6	30080147	G	A	1.49282	0.150212	0.0606485	9.1939e-15	rs144842606	58567	AS	Immune-related
6	31576050	A	G	1.19366	0.126371	0.146775	9.33899e-15	rs1800610	59104	AS	Immune-related
6	31138739	T	C	1.17732	0.125304	0.157688	1.02896e-14	rs9501057	59104	AS	Immune-related
6	31552649	T	C	1.19708	0.126734	0.141742	1.03419e-14	rs6916921	59104	AS	Immune-related
6	31593171	T	C	1.21866	0.128677	0.134424	1.03801e-14	rs11575835	59104	AS	Immune-related
6		1	2	1.08004	0.117853	0.235576	1.1285e-14	HLA-B-A93	59104	AS	Immune-related
6	31345435	C	T	1.09237	0.118854	0.222518	1.19702e-14	rs9265884	59103	AS	Immune-related
6	31346139	G	A	1.09237	0.118854	0.222523	1.19729e-14	rs2854005	59104	AS	Immune-related
6		1	2	1.04924	0.116104	0.277908	1.21479e-14	HLA-B-L56	59104	AS	Immune-related
6		1	2	-1.04924	0.116104	0.722092	1.21479e-14	HLA-B-Q56	59104	AS	Immune-related
6	31136921	T	C	1.12238	0.12167	0.192489	1.53709e-14	rs3130571	58697	AS	Immune-related
6	31374883	A	G	1.04851	0.116805	0.29031	1.70216e-14	rs2523643	59092	AS	Immune-related
6	31369894	A	G	1.04799	0.116802	0.290446	1.74221e-14	rs4991647	59104	AS	Immune-related
6	31369914	A	G	1.04799	0.116802	0.290446	1.74221e-14	rs4991648	59104	AS	Immune-related
6	31369918	G	A	1.04799	0.116802	0.290446	1.74221e-14	rs4991649	59104	AS	Immune-related
6	31370073	T	C	1.04783	0.116808	0.29053	1.76035e-14	rs5006724	59104	AS	Immune-related
6	31375024	A	C	1.05121	0.117231	0.284438	1.90678e-14	rs4446608	59092	AS	Immune-related
6	31375050	T	G	1.05121	0.117231	0.284438	1.90678e-14	rs4624908	59092	AS	Immune-related
6	31170930	A	G	1.16431	0.125507	0.159477	1.93019e-14	rs17190839	59065	AS	Immune-related
6	31358545	G	T	1.04454	0.117307	0.288166	2.509e-14	rs2523597	58043	AS	Immune-related
6	31169607	T	TC	1.16006	0.125761	0.160604	2.51015e-14	rs61036361	59102	AS	Immune-related
6		1	2	1.04077	0.11722	0.277782	3.06832e-14	HLA-B-H33	59104	AS	Immune-related
6	31359557	G	T	1.03031	0.117338	0.327778	3.35583e-14	rs2523589	59104	AS	Immune-related
6	31588932	G	A	1.15576	0.126028	0.155412	3.66691e-14	rs986475	59104	AS	Immune-related
6	31475401	A	ACTAT	1.18731	0.128051	0.132632	3.68299e-14	rs60000135	58847	AS	Immune-related
6							3.9397e-14	HLA-B position 48		AS	Immune-related
6	31375004	G	A	1.03933	0.117811	0.289415	4.20824e-14	rs2844551	59026	AS	Immune-related
6	30036161	C	A	1.48981	0.154143	0.0584543	4.21114e-14	rs148909949	58302	AS	Immune-related
6		1	2	-1.03364	0.117522	0.719697	4.82059e-14	HLA-B-Y33	59104	AS	Immune-related
6	31479811	T	C	1.15688	0.126698	0.154448	4.94083e-14	rs2516513	59104	AS	Immune-related
6	31370027	G	A	1.03573	0.117755	0.288317	5.06291e-14	rs9266439	58831	AS	Immune-related
6	31485336	C	A	1.16497	0.127553	0.147195	5.92516e-14	rs2904600	58453	AS	Immune-related
6	31344761	A	G	1.06958	0.120652	0.221139	7.75354e-14	rs2854008	59103	AS	Immune-related
6	31358306	T	C	1.05899	0.11985	0.235065	8.07607e-14	rs62396273	58437	AS	Immune-related
6	31345253	T	C	1.06786	0.12077	0.221829	8.73977e-14	rs2394982	59086	AS	Immune-related
6	31347004	G	A	1.06637	0.120826	0.222565	9.52138e-14	rs2507997	59104	AS	Immune-related
6	31374611	G	A	1.0192	0.117874	0.305639	9.59622e-14	rs3873396	59037	AS	Immune-related
6	31376571	T	C	1.01776	0.117851	0.305758	1.01391e-13	rs3957110	59104	AS	Immune-related
6	31375256	A	T	1.01798	0.117881	0.305896	1.01625e-13	rs2507987	59092	AS	Immune-related
6	31375303	C	T	1.01802	0.117893	0.30594	1.0193e-13	rs2507986	59077	AS	Immune-related
6	31375282	A	G	1.01803	0.117895	0.305942	1.01953e-13	rs2905721	59075	AS	Immune-related
6	31376607	G	T	1.0176	0.117878	0.305988	1.03229e-13	rs5022118	59102	AS	Immune-related
6	31375450	G	A	1.01752	0.117878	0.306	1.0361e-13	rs6905201	59103	AS	Immune-related
6	31375527	T	G	1.01752	0.117878	0.306	1.0361e-13	rs112522240	59103	AS	Immune-related
6	31375323	A	C	1.01754	0.117883	0.306028	1.03729e-13	rs2507985	59104	AS	Immune-related
6	31375797	G	A	1.0175	0.117878	0.306011	1.03729e-13	rs5025316	59104	AS	Immune-related
6	31375827	A	G	1.0175	0.117878	0.306011	1.03729e-13	rs5025315	59104	AS	Immune-related
6	31376085	T	A	1.0175	0.117878	0.306011	1.03729e-13	rs5022119	59104	AS	Immune-related
6	31375933	T	C	1.01751	0.11788	0.306022	1.03777e-13	rs5025314	59102	AS	Immune-related
6	31375792	T	G	1.01753	0.117901	0.306088	1.04496e-13	rs5025317	59104	AS	Immune-related
6	31375271	TATAC	T	1.01835	0.118008	0.306381	1.05414e-13	rs10692097	58969	AS	Immune-related
6	31471882	G	A	1.16634	0.128758	0.136218	1.05803e-13	rs9688839	59104	AS	Immune-related
6	31359387	C	T	1.01764	0.118173	0.298045	1.15292e-13	rs2853998	59028	AS	Immune-related
6	31376694	C	G	1.01533	0.118067	0.307482	1.23453e-13	rs3997983	59101	AS	Immune-related
6	31369430	C	G	1.01293	0.118059	0.303856	1.27997e-13	rs2922996	59102	AS	Immune-related
6	31119533	T	C	1.14266	0.127764	0.152811	1.33937e-13	rs9263672	58965	AS	Immune-related
6	31519445	T	C	1.14919	0.128451	0.154137	1.37278e-13	rs2516490	58513	AS	Immune-related
6	31507307	CTGGGGTGA	C	1.17091	0.130362	0.138858	1.41124e-13	rs11509487	59100	AS	Immune-related
6	31489640	G	C	1.14528	0.128456	0.160579	1.42004e-13	rs2904781	58641	AS	Immune-related
6	31507736	A	G	1.1703	0.130387	0.138975	1.45714e-13	rs115231984	59104	AS	Immune-related
6	31344516	T	C	1.02287	0.118968	0.274507	1.80509e-13	rs4521636	59084	AS	Immune-related
6	31245786	GTTAT	G	1.10055	0.125159	0.180708	2.063e-13	chr6:31245786_G_GTTAT	59087	AS	Immune-related
6	31493355	G	C	1.13795	0.128794	0.158388	2.24905e-13	rs2904597	59004	AS	Immune-related
6	31491706	A	C	1.13202	0.128275	0.162095	2.29351e-13	rs28687094	58802	AS	Immune-related
6	31376496	T	C	1.00529	0.11856	0.311333	2.35072e-13	rs2523638	59104	AS	Immune-related
6	31491565	A	G	1.13185	0.128414	0.162715	2.40935e-13	rs12192123	58842	AS	Immune-related
6	30806560	A	G	1.10529	0.125889	0.168867	2.60495e-13	rs112400249	59014	AS	Immune-related
6	31489569	G	T	1.13056	0.128508	0.162579	2.61036e-13	rs2905730	58759	AS	Immune-related
6	31489585	C	A	1.13056	0.128508	0.162579	2.61036e-13	rs2904784	58759	AS	Immune-related
6	30807487	C	A	1.11395	0.126768	0.164874	2.7052e-13	rs184119155	58669	AS	Immune-related
6	31173350	G	A	1.10068	0.125767	0.174937	2.73905e-13	rs2269713	59104	AS	Immune-related
6	31557328	G	T	1.12608	0.128174	0.161085	2.80221e-13	rs2857604	58941	AS	Immune-related
6	30807437	T	C	1.10373	0.125999	0.169035	2.8655e-13	rs192863265	59038	AS	Immune-related
6	30804013	C	A	1.10313	0.125919	0.168753	2.88337e-13	rs62408712	58864	AS	Immune-related
6	31484870	G	A	1.15564	0.130167	0.134106	2.96825e-13	rs144681870	59024	AS	Immune-related
6	31545625	A	G	1.12278	0.127971	0.16037	2.98195e-13	rs2239705	59104	AS	Immune-related
6	30807277	C	T	1.1012	0.12599	0.169406	3.16228e-13	rs147661396	59086	AS	Immune-related
6	31489879	G	A	1.17614	0.13276	0.131731	3.16884e-13	rs140543080	58946	AS	Immune-related
6	30806894	A	G	1.10113	0.125991	0.169569	3.17468e-13	rs115036623	59088	AS	Immune-related
6	31377287	T	C	1.00368	0.119676	0.330942	3.22626e-13	rs7754026	59104	AS	Immune-related
6	31377709	A	T	1.00368	0.119676	0.330942	3.22626e-13	rs7775117	59104	AS	Immune-related
6	30806941	C	T	1.10032	0.125973	0.169515	3.26287e-13	rs115197408	59101	AS	Immune-related
6	30806693	A	G	1.10026	0.125973	0.16954	3.27115e-13	rs62408716	59104	AS	Immune-related
6	30807037	T	C	1.10026	0.125973	0.16954	3.27115e-13	rs112233002	59104	AS	Immune-related
6	30807675	G	C	1.10026	0.125973	0.16954	3.27115e-13	rs28766294	59104	AS	Immune-related
6	30807908	C	A	1.10026	0.125973	0.16954	3.27115e-13	rs28877339	59104	AS	Immune-related
6	30808448	A	G	1.10026	0.125973	0.16954	3.27115e-13	rs114514827	59104	AS	Immune-related
6	30808482	G	C	1.10026	0.125973	0.16954	3.27115e-13	rs112151218	59104	AS	Immune-related
6	30809119	T	G	1.10026	0.125973	0.16954	3.27115e-13	rs12200829	59104	AS	Immune-related
6	30809982	G	C	1.10026	0.125973	0.16954	3.27115e-13	rs12202570	59104	AS	Immune-related
6	30810072	C	T	1.10026	0.125973	0.16954	3.27115e-13	rs12209725	59104	AS	Immune-related
6	30810528	A	G	1.10026	0.125973	0.16954	3.27115e-13	rs12202957	59104	AS	Immune-related
6	30806968	A	G	1.10025	0.12598	0.169569	3.28095e-13	rs115399855	59097	AS	Immune-related
6		1	2	-0.989739	0.118387	0.655861	3.31818e-13	HLA-B-N104	59104	AS	Immune-related
6		1	2	0.989739	0.118387	0.344139	3.31818e-13	HLA-B-L106	59104	AS	Immune-related
6		1	2	-0.989739	0.118387	0.655861	3.31818e-13	HLA-B-R106	59104	AS	Immune-related
6		1	2	-0.989739	0.118387	0.655861	3.31818e-13	HLA-B-G107	59104	AS	Immune-related
6		1	2	0.989739	0.118387	0.344139	3.31818e-13	HLA-B-R107	59104	AS	Immune-related
6	30807211	G	C	1.10026	0.126025	0.169715	3.32277e-13	rs145380104	59102	AS	Immune-related
6	30805725	C	A	1.09989	0.126014	0.169743	3.36279e-13	rs62408713	59104	AS	Immune-related
6	30807787	T	C	1.09989	0.126014	0.169743	3.36279e-13	rs28760014	59104	AS	Immune-related
6	30808844	T	C	1.09989	0.126014	0.169743	3.36279e-13	rs12200562	59104	AS	Immune-related
6	30809183	G	A	1.09989	0.126014	0.169743	3.36279e-13	rs12214232	59104	AS	Immune-related
6	30809484	T	A	1.09989	0.126014	0.169743	3.36279e-13	rs12214398	59104	AS	Immune-related
6	30809544	C	T	1.09986	0.126019	0.169752	3.37054e-13	rs12208098	59104	AS	Immune-related
6	31493374	G	T	1.12958	0.12903	0.160567	3.3861e-13	rs2904596	59022	AS	Immune-related
6							3.62961e-13	HLA-B position 187		AS	Immune-related
6	31491446	G	C	1.12064	0.128546	0.164093	3.88419e-13	rs12191964	59055	AS	Immune-related
6	31490215	A	G	1.12126	0.128825	0.164393	4.11623e-13	rs2905728	59008	AS	Immune-related
6	31492206	C	T	1.11887	0.128549	0.164321	4.16006e-13	rs2516414	59104	AS	Immune-related
6	30803230	A	G	1.09468	0.126036	0.170347	4.19566e-13	rs12199559	59094	AS	Immune-related
6	30801117	T	C	1.09475	0.126041	0.170577	4.20436e-13	rs12195605	59026	AS	Immune-related
6	30803415	C	T	1.09456	0.126037	0.170386	4.21697e-13	rs12206742	59098	AS	Immune-related
6	30801949	T	C	1.09455	0.126056	0.170462	4.24131e-13	rs1264372	59104	AS	Immune-related
6	31163930	C	T	1.09335	0.126187	0.177028	4.25011e-13	rs9501062	59098	AS	Immune-related
6	31162466	A	ACTTC	1.09343	0.126228	0.177086	4.28845e-13	rs3216869	59104	AS	Immune-related
6	31151574	A	G	1.09261	0.126212	0.177222	4.41367e-13	rs60483630	59104	AS	Immune-related
6	31170695	T	C	1.09132	0.12609	0.176993	4.48952e-13	rs17197199	59104	AS	Immune-related
6	31166814	C	T	1.09172	0.126228	0.177264	4.60363e-13	rs11965454	59104	AS	Immune-related
6	31143397	A	C	1.09055	0.126136	0.177196	4.67089e-13	rs130074	59104	AS	Immune-related
6	31141293	A	G	1.09054	0.126137	0.177205	4.6752e-13	rs62398818	59104	AS	Immune-related
6	31143933	G	C	1.09054	0.126137	0.177205	4.6752e-13	rs9501058	59104	AS	Immune-related
6	31141916	T	C	1.09053	0.12614	0.177213	4.68058e-13	rs16898844	59104	AS	Immune-related
6	31139427	C	G	1.09047	0.126143	0.177239	4.69678e-13	rs2285804	59101	AS	Immune-related
6	31140871	G	C	1.09044	0.126156	0.177272	4.72172e-13	rs9500876	59104	AS	Immune-related
6	31144577	T	C	1.09047	0.126168	0.177298	4.7326e-13	rs11967883	59104	AS	Immune-related
6	31143192	T	C	1.09042	0.126194	0.177323	4.78079e-13	rs2073718	59104	AS	Immune-related
6	31166117	C	G	1.09154	0.126334	0.177416	4.79292e-13	rs9501063	59104	AS	Immune-related
6	31490706	C	T	1.11592	0.128792	0.165061	5.04081e-13	rs2507962	59060	AS	Immune-related
6	31490264	A	G	1.11524	0.128797	0.165079	5.17845e-13	rs2905727	59087	AS	Immune-related
6	31153823	T	C	1.0882	0.126247	0.178077	5.3518e-13	rs6901657	59098	AS	Immune-related
6	31151533	T	C	1.08794	0.126251	0.178118	5.41377e-13	rs59044818	59104	AS	Immune-related
6	31155220	G	C	1.08786	0.126268	0.178152	5.45758e-13	rs2073716	59104	AS	Immune-related
6	31139254	C	T	1.08652	0.126218	0.177932	5.65458e-13	rs2072108	59104	AS	Immune-related
6	30800553	T	C	1.0898	0.126425	0.170596	5.98825e-13	rs62408710	59002	AS	Immune-related
6	30799794	G	A	1.0896	0.126441	0.170688	6.06178e-13	rs12206930	59017	AS	Immune-related
6	30800169	T	C	1.0896	0.126441	0.170694	6.06317e-13	rs114560587	59018	AS	Immune-related
6	31528699	C	G	1.11493	0.128978	0.15922	6.16879e-13	rs2516483	59019	AS	Immune-related
6	30802765	C	CATAT	1.08618	0.126217	0.172504	6.26902e-13	chr6:30802765_CATAT_C	59103	AS	Immune-related
6	30799441	C	G	1.0871	0.126425	0.170848	6.64661e-13	rs12192177	59038	AS	Immune-related
6	30799442	T	G	1.0871	0.126425	0.170848	6.64661e-13	rs12192178	59038	AS	Immune-related
6	31520479	A	C	1.11065	0.129045	0.159676	7.41481e-13	rs2516488	59101	AS	Immune-related
6	31172668	T	C	1.07198	0.125627	0.185357	7.94877e-13	rs9501064	58649	AS	Immune-related
6	31345956	T	C	0.986841	0.11993	0.330624	7.95426e-13	rs9265912	59061	AS	Immune-related
6	31493266	A	G	1.11079	0.129423	0.164114	8.00203e-13	rs12195665	59029	AS	Immune-related
6	31493276	C	T	1.11079	0.129423	0.164114	8.00203e-13	rs12202667	59029	AS	Immune-related
6	31107827	G	T	1.04659	0.123806	0.217575	8.12082e-13	rs3905499	58104	AS	Immune-related
6	31483146	C	G	1.09398	0.127511	0.165158	8.35026e-13	rs2523709	59104	AS	Immune-related
6	30829155	C	T	1.06767	0.125588	0.184404	9.16643e-13	rs12198842	59104	AS	Immune-related
6	30798961	T	C	1.08194	0.126788	0.170719	9.43409e-13	rs62408707	59056	AS	Immune-related
6	30799272	T	C	1.08155	0.126814	0.170815	9.66051e-13	rs62408708	59058	AS	Immune-related
6	31105879	A	T	1.04016	0.123611	0.217232	9.71852e-13	rs4947298	58686	AS	Immune-related
6	31360010	G	A	0.976834	0.120071	0.351935	9.87416e-13	rs13213218	58910	AS	Immune-related
6	31359980	C	T	0.976197	0.120079	0.352089	1.01789e-12	rs28695590	58924	AS	Immune-related
6	31359986	G	C	0.976197	0.120079	0.352089	1.01789e-12	rs13213324	58924	AS	Immune-related
6							1.04882e-12	HLA-B position 98		AS	Immune-related
6	31173887	G	C	1.01077	0.1218	0.255657	1.15398e-12	rs887467	58993	AS	Immune-related
6	30815203	A	G	1.07458	0.126715	0.175907	1.19895e-12	rs114847596	58764	AS	Immune-related
6	31169935	A	G	1.06228	0.125975	0.187317	1.29569e-12	rs61465271	59103	AS	Immune-related
6	31359961	A	C	0.971319	0.120189	0.353154	1.30557e-12	rs13213216	59038	AS	Immune-related
6	30815136	A	C	1.07667	0.12716	0.174031	1.36427e-12	rs113305794	58409	AS	Immune-related
6	31265047	A	G	1.0078	0.122248	0.25283	1.60768e-12	rs2524106	59095	AS	Immune-related
6		1	2	0.965915	0.120306	0.356482	1.68616e-12	HLA-B-T48	59104	AS	Immune-related
6	31481959	G	A	1.11889	0.131294	0.141149	1.69785e-12	rs139395255	58796	AS	Immune-related
6	30815245	G	A	1.06593	0.126821	0.177219	1.72663e-12	rs145021514	58978	AS	Immune-related
6	30815246	T	C	1.06558	0.126863	0.177422	1.77215e-12	rs147598634	58978	AS	Immune-related
6	31376893	T	C	0.975458	0.121139	0.347975	1.78279e-12	rs2523637	59102	AS	Immune-related
6	30802731	A	T	1.07779	0.128034	0.169681	1.81593e-12	rs200928941	58501	AS	Immune-related
6	31172838	T	C	1.05277	0.125848	0.188728	1.826e-12	rs9501065	59056	AS	Immune-related
6	30815696	G	A	1.06072	0.127106	0.1784	2.30144e-12	rs28744161	59036	AS	Immune-related
6	30815723	A	G	1.06072	0.127106	0.1784	2.30144e-12	rs28744171	59036	AS	Immune-related
6	30812757	A	G	1.05962	0.127025	0.17834	2.34909e-12	rs4995773	59050	AS	Immune-related
6	30814884	G	T	1.05977	0.127114	0.178592	2.39056e-12	rs115410971	59090	AS	Immune-related
6	30814894	T	C	1.05977	0.127114	0.178592	2.39056e-12	rs116675292	59090	AS	Immune-related
6	30812752	C	G	1.05927	0.127067	0.178538	2.41046e-12	rs4995774	59049	AS	Immune-related
6	30812733	C	A	1.05906	0.127086	0.178634	2.44343e-12	rs12193346	59062	AS	Immune-related
6	30814914	C	A	1.05942	0.127156	0.178795	2.45301e-12	rs115476324	59090	AS	Immune-related
6	31267821	C	G	0.96883	0.120904	0.337495	2.45697e-12	rs2524101	58995	AS	Immune-related
6	30812942	C	T	1.05863	0.127069	0.178706	2.47116e-12	rs4409219	59097	AS	Immune-related
6	30822186	A	AC	1.05684	0.126975	0.18066	2.50726e-12	rs201528123	59006	AS	Immune-related
6	30822187	A	C	1.05684	0.126975	0.18066	2.50726e-12	rs28736550	59006	AS	Immune-related
6	31344660	T	C	0.970312	0.121174	0.339254	2.52755e-12	rs4260781	59056	AS	Immune-related
6	30813159	T	C	1.05828	0.127111	0.178909	2.53571e-12	rs4327730	59097	AS	Immune-related
6	30813227	T	TACTA	1.05828	0.127111	0.178909	2.53571e-12	rs138593503	59097	AS	Immune-related
6	30813374	G	T	1.05828	0.127111	0.178909	2.53571e-12	rs10807071	59097	AS	Immune-related
6	30813667	A	AG	1.05809	0.127096	0.178854	2.54449e-12	rs5875274	59090	AS	Immune-related
6	30818327	C	T	1.05765	0.127057	0.178776	2.55918e-12	rs17195837	59102	AS	Immune-related
6	30818562	C	T	1.05765	0.127057	0.178776	2.55918e-12	rs62408725	59102	AS	Immune-related
6	30818740	A	G	1.05765	0.127057	0.178776	2.55918e-12	rs62408727	59102	AS	Immune-related
6	30819098	A	G	1.05765	0.127057	0.178776	2.55918e-12	rs111966743	59102	AS	Immune-related
6	30817031	G	A	1.05765	0.127059	0.178764	2.56153e-12	rs12192430	59103	AS	Immune-related
6	30817222	A	C	1.05765	0.127059	0.178764	2.56153e-12	rs62408723	59103	AS	Immune-related
6	30817399	A	G	1.05763	0.127059	0.178778	2.56271e-12	rs62408724	59104	AS	Immune-related
6	30813973	T	C	1.05786	0.127105	0.178942	2.57276e-12	rs12210111	59103	AS	Immune-related
6	30814546	C	T	1.05787	0.127107	0.178942	2.57454e-12	rs2394414	59100	AS	Immune-related
6	30816105	G	A	1.0577	0.12711	0.178962	2.59298e-12	rs12190527	59102	AS	Immune-related
6	30816415	T	C	1.0577	0.12711	0.178962	2.59298e-12	rs12204167	59102	AS	Immune-related
6	31266825	C	T	0.966934	0.120853	0.337478	2.61698e-12	rs2524103	59035	AS	Immune-related
6	30814127	A	G	1.05733	0.127098	0.179006	2.62301e-12	rs12210318	59104	AS	Immune-related
6	30818238	G	T	1.0573	0.127099	0.178979	2.62603e-12	rs17189490	59102	AS	Immune-related
6	30816799	A	G	1.0573	0.127102	0.178967	2.62845e-12	rs12205844	59103	AS	Immune-related
6	30817007	A	G	1.0573	0.127102	0.178967	2.62845e-12	rs12205961	59103	AS	Immune-related
6	30818157	G	A	1.05728	0.127101	0.178981	2.62966e-12	rs17189483	59104	AS	Immune-related
6	30814994	A	G	1.05758	0.127158	0.179171	2.6418e-12	rs9501488	59086	AS	Immune-related
6	30821888	C	T	1.05725	0.127126	0.17893	2.65399e-12	rs12195508	59104	AS	Immune-related
6	31077336	T	C	1.01865	0.123947	0.222184	2.67055e-12	rs9263460	58573	AS	Immune-related
6	30818261	A	G	1.05661	0.127088	0.179081	2.69836e-12	rs17195830	59071	AS	Immune-related
6	31543147	G	A	1.07036	0.128755	0.17624	2.76058e-12	rs2844509	59104	AS	Immune-related
6	30817608	C	A	1.05726	0.127383	0.179929	2.85299e-12	rs12192760	59104	AS	Immune-related
6	31514426	G	A	1.0984	0.131418	0.15652	2.89601e-12	rs2246986	59002	AS	Immune-related
6	31515137	C	CA	1.09823	0.13141	0.15652	2.90335e-12	rs28749493	59034	AS	Immune-related
6	31513101	A	G	1.09711	0.131412	0.156591	3.01995e-12	rs2516402	59103	AS	Immune-related
6	31512962	A	G	1.09711	0.131414	0.156604	3.02134e-12	rs2516405	59098	AS	Immune-related
6	31513491	AT	A	1.09673	0.131399	0.156625	3.05281e-12	chr6:31513491_A_AT	59103	AS	Immune-related
6	31513522	G	A	1.09669	0.131398	0.156656	3.05774e-12	rs2516399	59104	AS	Immune-related
6	31378337	T	C	0.961998	0.121351	0.364084	3.06549e-12	rs2442740	59099	AS	Immune-related
6	31378470	T	A	0.961998	0.121351	0.364082	3.06549e-12	rs2507981	59098	AS	Immune-related
6	31377460	C	G	0.961948	0.121351	0.364087	3.07185e-12	rs7382304	59104	AS	Immune-related
6	31378017	G	A	0.961948	0.121351	0.364087	3.07185e-12	rs2507983	59104	AS	Immune-related
6	31378024	C	A	0.961948	0.121351	0.364087	3.07185e-12	rs2442743	59104	AS	Immune-related
6	31378099	C	A	0.961949	0.121351	0.364085	3.07185e-12	rs2442742	59103	AS	Immune-related
6	31512495	T	C	1.09693	0.131466	0.156732	3.08532e-12	rs3095229	59104	AS	Immune-related
6	31512621	T	C	1.09721	0.131522	0.156834	3.09528e-12	rs2844496	59104	AS	Immune-related
6	31108335	AT	A	1.01689	0.124242	0.222926	3.11889e-12	chr6:31108335_A_AT	58719	AS	Immune-related
6	31505265	C	T	1.09583	0.131492	0.157002	3.2419e-12	rs2855814	59101	AS	Immune-related
6	31505316	C	T	1.09583	0.131492	0.157002	3.2419e-12	rs2855815	59101	AS	Immune-related
6	30814874	T	C	1.05057	0.126981	0.179599	3.3136e-12	rs112122483	59104	AS	Immune-related
6	30818679	G	C	1.04921	0.127111	0.185535	3.41271e-12	rs62408726	58652	AS	Immune-related
6	31535921	C	T	1.07084	0.12936	0.171954	3.52777e-12	rs929138	59103	AS	Immune-related
6	31536997	G	A	1.0708	0.129363	0.17196	3.53427e-12	rs1266079	59104	AS	Immune-related
6	31540161	A	G	1.08296	0.130681	0.163425	3.72907e-12	rs2269476	59027	AS	Immune-related
6	31489272	T	C	1.07469	0.130259	0.174142	3.89135e-12	rs2904785	59104	AS	Immune-related
6	31488668	A	G	1.07479	0.13035	0.174466	3.98107e-12	rs3130911	59083	AS	Immune-related
6	31108307	T	A	1.0104	0.124284	0.223965	4.09261e-12	rs10947134	58893	AS	Immune-related
6	31109269	T	C	1.01012	0.124291	0.224004	4.15241e-12	rs12662091	58885	AS	Immune-related
6	31126859	T	C	0.994545	0.123362	0.251836	4.255e-12	rs3130556	59104	AS	Immune-related
6	31494148	A	C	1.0856	0.131415	0.165113	4.33112e-12	rs2253044	58796	AS	Immune-related
6	31372159	T	TC	1.01475	0.125232	0.230115	4.42996e-12	rs143954678	58586	AS	Immune-related
6	31372160	T	C	1.01475	0.125232	0.230115	4.42996e-12	rs34100370	58586	AS	Immune-related
6	31372162	T	TA	1.01475	0.125232	0.230115	4.42996e-12	rs34624119	58586	AS	Immune-related
6	31172964	G	C	0.995372	0.123127	0.234493	4.58987e-12	rs1265158	59104	AS	Immune-related
6	31279981	T	C	0.990638	0.123002	0.243867	4.64195e-12	rs2853944	58987	AS	Immune-related
6	31494225	C	G	1.08404	0.131458	0.165477	4.64515e-12	rs2253051	58830	AS	Immune-related
6	31377099	A	G	0.955913	0.121933	0.368076	4.86855e-12	rs2523634	58947	AS	Immune-related
6	30818423	C	T	1.04497	0.127519	0.182529	4.917e-12	rs17195844	58777	AS	Immune-related
6	31124215	A	G	0.9877	0.122748	0.24198	4.94994e-12	rs3094204	59104	AS	Immune-related
6	31105592	T	G	1.0061	0.124368	0.224999	4.97966e-12	rs35802713	59027	AS	Immune-related
6	30818419	C	CCAAT	1.04462	0.127562	0.182733	5.04313e-12	rs78718833	58777	AS	Immune-related
6	31078024	A	C	1.00567	0.124361	0.224925	5.04545e-12	rs9295949	59082	AS	Immune-related
6	31078025	T	C	1.00567	0.124361	0.224925	5.04545e-12	rs9295950	59082	AS	Immune-related
6	31112941	C	T	1.00528	0.124378	0.224946	5.14399e-12	rs4495304	59092	AS	Immune-related
6	31111465	G	A	1.00629	0.124559	0.225069	5.20116e-12	rs2233985	59104	AS	Immune-related
6	31297293	T	A	0.9955	0.123846	0.244432	5.26502e-12	rs72861484	58994	AS	Immune-related
6	31083231	A	G	1.00419	0.124335	0.224946	5.30518e-12	rs4713431	59103	AS	Immune-related
6	31083776	T	C	1.00419	0.124335	0.224942	5.3064e-12	rs9380217	59104	AS	Immune-related
6	31081878	A	G	1.00419	0.124336	0.224951	5.30884e-12	rs9380215	59104	AS	Immune-related
6	31495065	G	A	1.08948	0.13222	0.155711	5.41003e-12	rs2516410	58904	AS	Immune-related
6	31087241	A	G	1.00363	0.124338	0.225044	5.43626e-12	rs12527394	59104	AS	Immune-related
6	31090401	C	T	1.00373	0.124357	0.225052	5.44377e-12	rs4947296	59104	AS	Immune-related
6	31091198	A	G	1.00366	0.124355	0.225061	5.45758e-12	rs12529288	59104	AS	Immune-related
6	31108422	T	A	1.00395	0.12441	0.225189	5.48782e-12	rs10947135	59066	AS	Immune-related
6	31104908	T	C	1.00383	0.1244	0.225098	5.50174e-12	rs9380219	59041	AS	Immune-related
6	31102745	A	G	1.00372	0.124387	0.225214	5.50681e-12	rs9394037	59055	AS	Immune-related
6	31102747	T	C	1.00372	0.124387	0.225214	5.50681e-12	rs9348854	59055	AS	Immune-related
6	31103183	T	A	1.00372	0.124387	0.225214	5.50681e-12	rs9357108	59055	AS	Immune-related
6	31085127	C	CTGA	1.00371	0.124394	0.225289	5.50935e-12	rs55756482	59104	AS	Immune-related
6	31085136	A	G	1.00371	0.124394	0.225289	5.50935e-12	rs9263477	59104	AS	Immune-related
6	31098900	T	G	1.00413	0.124449	0.22552	5.52332e-12	rs9263512	59048	AS	Immune-related
6	31112322	C	G	1.00389	0.124496	0.225563	5.64547e-12	rs2233973	59050	AS	Immune-related
6	31354526	C	G	0.950726	0.12229	0.38005	5.70427e-12	rs2308655	59104	AS	Immune-related
6	31101972	A	C	1.00326	0.124444	0.225546	5.70953e-12	rs9263572	59050	AS	Immune-related
6	31096933	C	T	1.00323	0.124449	0.225578	5.72532e-12	rs9263499	59055	AS	Immune-related
6	31098894	A	C	1.00323	0.124449	0.225578	5.72532e-12	rs2894179	59055	AS	Immune-related
6	31100878	G	GT	1.00323	0.124449	0.225578	5.72532e-12	rs9278969	59055	AS	Immune-related
6	31102160	G	A	1.00323	0.124449	0.225578	5.72532e-12	rs9263578	59055	AS	Immune-related
6	31514805	T	C	1.08398	0.1319	0.159602	5.72796e-12	rs2516495	58978	AS	Immune-related
6	31367087	T	G	0.959063	0.122346	0.348005	5.74513e-12	rs6457402	59104	AS	Immune-related
6	30800255	G	A	1.0597	0.129335	0.171006	5.78496e-12	rs62408709	58770	AS	Immune-related
6	32171861	T	C	1.43256	0.164248	0.0539138	5.81567e-12	rs118032030	59048	AS	Immune-related
6	31107941	C	T	1.00251	0.124414	0.225374	5.82103e-12	rs9404978	59093	AS	Immune-related
6	31109628	C	G	1.00206	0.124403	0.225416	5.91017e-12	rs9391709	59104	AS	Immune-related
6	31377493	C	T	0.952084	0.122042	0.368924	5.91017e-12	rs2853976	59088	AS	Immune-related
6	31111487	T	C	1.00225	0.124442	0.225509	5.93062e-12	rs2233984	59104	AS	Immune-related
6	31110383	G	A	1.00208	0.12442	0.2255	5.93198e-12	rs78032704	59102	AS	Immune-related
6	31106371	T	G	1.00207	0.124422	0.225505	5.93745e-12	rs4947246	59103	AS	Immune-related
6	31105560	G	T	1.00206	0.124424	0.225508	5.94292e-12	rs34209658	59102	AS	Immune-related
6	31105760	A	T	1.00206	0.124424	0.225508	5.94292e-12	rs4947297	59102	AS	Immune-related
6	31106351	T	C	1.00205	0.124423	0.225509	5.94429e-12	rs4947302	59104	AS	Immune-related
6	31111594	G	C	1.00206	0.124424	0.225518	5.94429e-12	rs2233983	59104	AS	Immune-related
6	31105995	A	G	1.00205	0.124424	0.225513	5.94703e-12	rs4947299	59103	AS	Immune-related
6	31103676	A	G	1.00196	0.124423	0.225526	5.96486e-12	rs9405049	59104	AS	Immune-related
6	30825695	AT	A	1.04634	0.12814	0.177855	5.97861e-12	rs137926231	58975	AS	Immune-related
6	31370569	C	A	1.0082	0.125392	0.231796	6.00482e-12	rs9501574	58791	AS	Immune-related
6	31372912	A	G	1.00815	0.125392	0.231645	6.01174e-12	rs4487624	58786	AS	Immune-related
6	31372700	A	G	1.00814	0.125393	0.231664	6.01728e-12	rs4358666	58790	AS	Immune-related
6	31371772	T	A	1.0081	0.125391	0.231667	6.02282e-12	rs6924348	58789	AS	Immune-related
6	30825680	CAA	C	1.04639	0.128191	0.178033	6.07855e-12	chr6:30825680_C_CAA	58888	AS	Immune-related
6	31371235	C	T	1.00776	0.125383	0.231737	6.09116e-12	rs9501579	58795	AS	Immune-related
6	31370802	A	G	1.00763	0.125388	0.231801	6.13338e-12	rs9501575	58794	AS	Immune-related
6	31109462	T	C	1.00123	0.124426	0.225733	6.15177e-12	rs2517473	59103	AS	Immune-related
6	31370431	T	A	1.00723	0.12538	0.23184	6.21871e-12	rs9501378	58797	AS	Immune-related
6	31111059	A	G	1.00261	0.124692	0.226304	6.29361e-12	rs3734854	59104	AS	Immune-related
6	31367075	T	G	0.957447	0.122449	0.34853	6.34746e-12	rs6457401	59104	AS	Immune-related
6	31370276	T	C	1.00613	0.12536	0.231936	6.461e-12	rs9501573	58805	AS	Immune-related
6	31295092	A	G	0.994042	0.124267	0.242716	6.51778e-12	rs9357123	59104	AS	Immune-related
6	31296938	A	T	0.993348	0.12435	0.246311	6.81397e-12	rs9366777	58627	AS	Immune-related
6	31112590	G	C	1.00077	0.124692	0.226742	6.83597e-12	rs2233970	58968	AS	Immune-related
6	31401374	A	G	0.959195	0.121773	0.302797	7.17629e-12	rs2523451	59104	AS	Immune-related
6	30827823	A	G	1.0421	0.128227	0.178697	7.18621e-12	rs62400979	59089	AS	Immune-related
6	30828317	G	A	1.0421	0.128227	0.178697	7.18621e-12	rs62400981	59089	AS	Immune-related
6	30828983	T	TG	1.0421	0.128239	0.178712	7.20278e-12	rs147501921	59098	AS	Immune-related
6	30828957	G	T	1.0418	0.128239	0.178753	7.28786e-12	rs12198723	59104	AS	Immune-related
6	30823756	T	G	1.04146	0.128228	0.178744	7.36207e-12	rs62400964	59104	AS	Immune-related
6	30827800	T	C	1.04145	0.12823	0.178753	7.37055e-12	rs62400978	59101	AS	Immune-related
6	30828170	C	G	1.04173	0.12827	0.1789	7.37055e-12	rs62400980	59089	AS	Immune-related
6	30827551	A	C	1.04144	0.128231	0.178759	7.37395e-12	rs12215119	59102	AS	Immune-related
6	30826821	C	CT	1.04143	0.128232	0.178761	7.37734e-12	rs142273555	59104	AS	Immune-related
6	30824715	A	G	1.04137	0.128238	0.178778	7.40798e-12	rs12192828	59104	AS	Immune-related
6	30825890	T	C	1.04133	0.128248	0.178846	7.43875e-12	rs12212837	59104	AS	Immune-related
6	30826867	G	A	1.04107	0.128274	0.178964	7.56659e-12	rs62400977	59104	AS	Immune-related
6	31364095	A	C	0.958654	0.123053	0.347525	7.71436e-12	rs57052747	58639	AS	Immune-related
6	31373681	T	C	1.00243	0.125631	0.233347	8.16582e-12	rs28371049	58653	AS	Immune-related
6	30828607	C	T	1.03902	0.12829	0.179273	8.26609e-12	rs12197221	59033	AS	Immune-related
6	30806442	G	T	1.06943	0.131211	0.162578	8.34449e-12	rs191547496	58052	AS	Immune-related
6	30823453	T	C	1.03904	0.128346	0.179542	8.40234e-12	rs62400963	58922	AS	Immune-related
6	30823459	CCTT	C	1.03878	0.128419	0.179846	8.69361e-12	chr6:30823459_C_CCTT	58853	AS	Immune-related
6		1	2	0.944191	0.122418	0.368833	8.79225e-12	HLA-B-E187	59104	AS	Immune-related
6	31384945	ATC	A	0.95921	0.122351	0.29904	9.14113e-12	rs9281416	58977	AS	Immune-related
6	31284970	C	T	0.98673	0.124466	0.245026	9.33039e-12	rs9348862	59104	AS	Immune-related
6	31283866	G	A	0.985835	0.12439	0.244776	9.45802e-12	rs6899660	59103	AS	Immune-related
6	31284890	C	T	0.985835	0.12439	0.244776	9.45802e-12	rs9348860	59103	AS	Immune-related
6	31284945	G	A	0.985835	0.12439	0.244776	9.45802e-12	rs9348861	59103	AS	Immune-related
6	31285105	T	C	0.985835	0.12439	0.244776	9.45802e-12	rs9368670	59103	AS	Immune-related
6	31287059	T	TC	0.9858	0.12439	0.244789	9.46891e-12	rs76141334	59104	AS	Immune-related
6	31287286	G	A	0.9858	0.12439	0.244789	9.46891e-12	rs72861464	59104	AS	Immune-related
6	31287567	A	G	0.9858	0.12439	0.244789	9.46891e-12	rs72861465	59104	AS	Immune-related
6	31288236	T	C	0.9858	0.12439	0.244789	9.46891e-12	rs17198727	59104	AS	Immune-related
6	31289139	C	T	0.9858	0.12439	0.244789	9.46891e-12	rs10947169	59104	AS	Immune-related
6	31292175	G	T	0.9858	0.12439	0.244789	9.46891e-12	rs6939681	59104	AS	Immune-related
6	31295454	G	T	0.9858	0.12439	0.244789	9.46891e-12	rs3873381	59104	AS	Immune-related
6	31292568	C	T	0.985801	0.12439	0.244793	9.47109e-12	rs9357122	59103	AS	Immune-related
6	31292792	C	G	0.985801	0.12439	0.244793	9.47109e-12	rs9394051	59103	AS	Immune-related
6	31292931	T	C	0.985801	0.12439	0.244793	9.47109e-12	rs9394052	59103	AS	Immune-related
6	31293693	A	G	0.985801	0.12439	0.244793	9.47109e-12	rs9295969	59103	AS	Immune-related
6	31288853	A	G	0.985793	0.124393	0.244806	9.47982e-12	rs9366776	59104	AS	Immune-related
6	31292125	G	A	0.985788	0.124396	0.244823	9.49074e-12	rs6916525	59104	AS	Immune-related
6	31286887	G	A	0.985813	0.124404	0.244814	9.50605e-12	rs9380236	59104	AS	Immune-related
6	31291091	C	T	0.984748	0.124384	0.244865	9.86507e-12	rs3873377	59104	AS	Immune-related
6	31294684	C	T	0.985559	0.12451	0.245449	9.90604e-12	rs9348863	59104	AS	Immune-related
6	31379867	A	G	0.944254	0.121814	0.341542	9.91288e-12	rs9266658	59104	AS	Immune-related
6	31494976	T	C	1.06376	0.131639	0.169805	1.00925e-11	rs2534683	58956	AS	Immune-related
6	31286927	T	C	0.983843	0.124355	0.245051	1.01555e-11	rs9368671	59104	AS	Immune-related
6	31169958	C	G	1.03129	0.128278	0.187041	1.02141e-11	rs57229995	59094	AS	Immune-related
6	31295479	G	A	0.98347	0.12433	0.244916	1.02235e-11	rs3873382	59104	AS	Immune-related
6	32172525	C	T	1.4138	0.164664	0.0554634	1.03467e-11	rs58912491	59102	AS	Immune-related
6	31378822	G	A	0.944634	0.122803	0.373741	1.03944e-11	rs6909636	59097	AS	Immune-related
6	31364884	A	G	0.949181	0.122947	0.352019	1.05463e-11	rs9468983	59102	AS	Immune-related
6	31364555	T	C	0.949181	0.122952	0.352038	1.05633e-11	rs9501374	59103	AS	Immune-related
6	31364724	T	C	0.949181	0.122952	0.352038	1.05633e-11	rs9501376	59103	AS	Immune-related
6	31363669	AT	A	0.94941	0.122994	0.35211	1.06218e-11	rs141655453	59071	AS	Immune-related
6	31374964	G	A	0.943121	0.122686	0.37313	1.06341e-11	rs2844552	59092	AS	Immune-related
6	32176753	T	C	1.4129	0.164713	0.0554954	1.06856e-11	rs2071290	59104	AS	Immune-related
6	31362289	G	A	0.950258	0.123132	0.352305	1.07771e-11	rs2394988	58878	AS	Immune-related
6	31366043	G	A	0.948885	0.122979	0.352193	1.07895e-11	rs9501572	59104	AS	Immune-related
6	31385640	G	A	0.954819	0.122413	0.299882	1.11429e-11	rs9266775	59075	AS	Immune-related
6	31287424	G	A	0.980557	0.124252	0.245296	1.12564e-11	rs16899147	59104	AS	Immune-related
6	31385103	T	C	0.954508	0.122416	0.29992	1.12876e-11	rs9266774	59104	AS	Immune-related
6	31368323	A	C	0.948285	0.123082	0.352396	1.14288e-11	rs7743761	59104	AS	Immune-related
6	31367546	C	G	0.947805	0.123066	0.352555	1.16038e-11	rs4141166	59100	AS	Immune-related
6	31369681	C	T	0.947423	0.123063	0.352515	1.17788e-11	rs4991645	59094	AS	Immune-related
6	31369534	C	T	0.947316	0.123146	0.352861	1.21507e-11	rs13215664	59104	AS	Immune-related
6	32143570	G	A	1.4106	0.16531	0.0565485	1.26299e-11	rs117540578	58914	AS	Immune-related
6							1.27206e-11	HLA-B position 176		AS	Immune-related
6	32117822	A	C	1.38856	0.163404	0.0600759	1.28588e-11	rs118134117	59042	AS	Immune-related
6	30798467	C	T	1.03805	0.129219	0.169346	1.30047e-11	rs12197154	59104	AS	Immune-related
6	31042423	A	G	1.0061	0.126485	0.204868	1.31311e-11	rs2508015	59104	AS	Immune-related
6	31347443	A	C	0.945198	0.122638	0.337395	1.31492e-11	rs28771425	59051	AS	Immune-related
6	32132433	C	G	1.38708	0.163414	0.060116	1.34524e-11	rs4713504	58986	AS	Immune-related
6	31383898	C	G	0.951072	0.122525	0.300782	1.34617e-11	rs9266766	59096	AS	Immune-related
6	31347089	C	T	0.944312	0.12269	0.337758	1.38452e-11	rs5021845	59103	AS	Immune-related
6	31347952	T	C	0.94432	0.122693	0.337769	1.38548e-11	rs2523623	59101	AS	Immune-related
6	30807562	A	G	1.00184	0.126526	0.213777	1.39894e-11	rs181100330	58533	AS	Immune-related
6	32123070	C	T	1.38441	0.163365	0.0603041	1.43384e-11	rs140284006	59059	AS	Immune-related
6	31347192	G	A	0.944775	0.122851	0.338581	1.43747e-11	rs9391720	58887	AS	Immune-related
6	32119483	A	G	1.38446	0.163401	0.0603085	1.43913e-11	rs117002314	59063	AS	Immune-related
6	31389026	A	G	0.950135	0.12259	0.301699	1.44577e-11	rs2904599	58754	AS	Immune-related
6	31347278	A	C	0.945308	0.122937	0.338707	1.44777e-11	rs28380922	58806	AS	Immune-related
6	31494547	A	C	1.05769	0.132053	0.16962	1.44844e-11	rs2516411	59038	AS	Immune-related
6	30806613	G	A	0.999381	0.126367	0.213241	1.45915e-11	rs111441965	58706	AS	Immune-related
6	31404792	T	C	0.934636	0.121293	0.324273	1.47096e-11	rs2844518	59015	AS	Immune-related
6	31495151	T	A	1.05708	0.132062	0.169762	1.48423e-11	rs2534682	59062	AS	Immune-related
6	31504635	C	CTGAT	1.05601	0.132025	0.169811	1.52721e-11	rs28359835	59101	AS	Immune-related
6	31500322	A	G	1.05594	0.132028	0.169839	1.53215e-11	rs2534667	59103	AS	Immune-related
6	31500368	C	G	1.05594	0.132028	0.169839	1.53215e-11	rs28720987	59103	AS	Immune-related
6	31501084	A	G	1.05594	0.132028	0.169839	1.53215e-11	rs2534665	59103	AS	Immune-related
6	31501451	G	A	1.05594	0.132028	0.169839	1.53215e-11	rs2855806	59103	AS	Immune-related
6	31501714	C	G	1.05594	0.132028	0.169839	1.53215e-11	rs2516496	59103	AS	Immune-related
6	31503073	T	C	1.05594	0.132028	0.169839	1.53215e-11	rs2516428	59103	AS	Immune-related
6	31503780	A	G	1.05594	0.132028	0.169839	1.53215e-11	rs2534662	59103	AS	Immune-related
6	31504682	T	C	1.05592	0.132033	0.169862	1.53532e-11	rs2534657	59104	AS	Immune-related
6	31496186	T	G	1.05579	0.132024	0.169845	1.53886e-11	rs2534678	59104	AS	Immune-related
6	31496249	C	T	1.05579	0.132024	0.169845	1.53886e-11	rs2534677	59104	AS	Immune-related
6	31498274	A	T	1.05579	0.132024	0.169845	1.53886e-11	rs2534670	59104	AS	Immune-related
6	31498759	C	G	1.05579	0.132024	0.169848	1.53922e-11	rs41293876	59103	AS	Immune-related
6	31347226	C	T	0.943825	0.122945	0.338759	1.54028e-11	rs28771421	58915	AS	Immune-related
6	31499083	A	G	1.05577	0.132026	0.169853	1.54064e-11	rs2534669	59104	AS	Immune-related
6	31347253	G	A	0.944073	0.122995	0.339101	1.55024e-11	rs28771422	58838	AS	Immune-related
6	31498122	C	G	1.05562	0.132048	0.169929	1.55848e-11	rs2516498	59104	AS	Immune-related
6	31347269	A	G	0.944441	0.12306	0.339382	1.56315e-11	rs9391723	58742	AS	Immune-related
6	31347272	A	T	0.944441	0.12306	0.339382	1.56315e-11	rs28380921	58742	AS	Immune-related
6	31495631	G	T	1.05336	0.131943	0.170039	1.65196e-11	rs2516409	59104	AS	Immune-related
6	31347630	C	CT	0.937312	0.122531	0.343984	1.67417e-11	rs11401849	59090	AS	Immune-related
6	31387541	C	T	0.947144	0.122756	0.302533	1.70412e-11	rs2596560	59063	AS	Immune-related
6	31348374	T	C	0.954595	0.123418	0.284647	1.79391e-11	rs9265984	59103	AS	Immune-related
6	31348504	T	C	0.954589	0.123419	0.284651	1.79473e-11	rs9265986	59104	AS	Immune-related
6	31348511	C	T	0.954589	0.123419	0.284651	1.79473e-11	rs9265987	59104	AS	Immune-related
6	32147056	C	T	1.417	0.166872	0.053686	1.82306e-11	rs117604062	58926	AS	Immune-related
6	32124200	T	TAAC	1.37772	0.163688	0.0610472	1.82348e-11	rs140408197	58979	AS	Immune-related
6	32139337	T	G	1.39555	0.165612	0.0583605	1.962e-11	rs4959023	58824	AS	Immune-related
6	31358305	C	T	0.93734	0.122346	0.320877	1.98838e-11	rs9266271	58429	AS	Immune-related
6	31267969	A	G	0.936258	0.123595	0.360239	2.231e-11	rs9264579	58990	AS	Immune-related
6	31069101	C	T	0.981375	0.125678	0.22177	2.24802e-11	rs62399063	59104	AS	Immune-related
6	30807435	C	T	0.988126	0.126703	0.215893	2.46434e-11	rs138499655	58976	AS	Immune-related
6	30806571	T	C	0.98864	0.12676	0.216242	2.47628e-11	rs113344352	58793	AS	Immune-related
6	31505169	G	A	1.04676	0.132474	0.172453	2.48943e-11	rs2534654	58442	AS	Immune-related
6	30815505	G	T	0.973811	0.125412	0.232505	2.49632e-11	rs3132596	58874	AS	Immune-related
6	30806639	A	G	0.988309	0.126819	0.216366	2.55094e-11	rs62408715	58743	AS	Immune-related
6	30807412	T	C	0.986918	0.126727	0.216244	2.59717e-11	rs150454627	59026	AS	Immune-related
6	31336618	G	A	0.934939	0.123341	0.335563	2.62603e-11	rs1634769	59047	AS	Immune-related
6	31343756	C	T	0.927667	0.123292	0.36736	2.78548e-11	rs9265833	58101	AS	Immune-related
6	31370882	G	C	0.965569	0.125302	0.253084	2.82618e-11	rs9266460	58775	AS	Immune-related
6	31372448	G	A	0.965479	0.125307	0.253075	2.83792e-11	rs2596441	58789	AS	Immune-related
6	31370560	G	A	0.965368	0.125308	0.253228	2.85167e-11	rs9266453	58791	AS	Immune-related
6	31370583	G	A	0.965368	0.125308	0.253228	2.85167e-11	rs9266454	58791	AS	Immune-related
6	31371134	T	G	0.964983	0.125298	0.253155	2.88669e-11	rs9266467	58794	AS	Immune-related
6	31371169	G	A	0.964983	0.125298	0.253155	2.88669e-11	rs2596435	58794	AS	Immune-related
6	31370406	T	C	0.9645	0.125298	0.25327	2.94239e-11	rs9266451	58797	AS	Immune-related
6	31370526	T	C	0.9645	0.125298	0.25327	2.94239e-11	rs9266452	58797	AS	Immune-related
6	31370608	T	C	0.964501	0.125298	0.253266	2.94239e-11	rs9266455	58796	AS	Immune-related
6	31370639	C	CAG	0.9645	0.125298	0.25327	2.94239e-11	rs9281395	58797	AS	Immune-related
6	31370382	T	C	0.964443	0.125297	0.253278	2.94781e-11	rs9266449	58797	AS	Immune-related
6	30807300	C	T	0.983673	0.126759	0.216653	2.96415e-11	rs142308558	59083	AS	Immune-related
6	31347256	G	A	0.934353	0.123642	0.336908	2.96415e-11	rs9265940	58838	AS	Immune-related
6	31370349	C	T	0.96418	0.125293	0.253316	2.97509e-11	rs9266446	58800	AS	Immune-related
6	31370331	G	C	0.963665	0.125285	0.253329	3.02901e-11	rs9266445	58801	AS	Immune-related
6	31370316	A	G	0.963539	0.125282	0.253367	3.04229e-11	rs9266444	58804	AS	Immune-related
6	30806925	G	A	0.982711	0.12672	0.216774	3.04369e-11	rs116206673	59087	AS	Immune-related
6	31267408	A	AGTCAAGGTAACC	0.932548	0.123502	0.335968	3.05703e-11	rs138428160	58833	AS	Immune-related
6	31377244	G	A	0.930756	0.125284	0.414769	3.0761e-11	rs7382258	59104	AS	Immune-related
6	30804948	G	A	0.982357	0.126731	0.216803	3.09742e-11	rs12189560	59079	AS	Immune-related
6	30807257	T	G	0.982542	0.126761	0.216798	3.09742e-11	rs115918139	59085	AS	Immune-related
6	30805462	C	T	0.982044	0.12676	0.216931	3.15646e-11	rs4711240	59104	AS	Immune-related
6	30805537	C	A	0.981884	0.126754	0.216923	3.17103e-11	rs4713376	59104	AS	Immune-related
6	30804938	A	G	0.981874	0.126755	0.216924	3.17395e-11	rs12203199	59099	AS	Immune-related
6	30806866	C	A	0.981834	0.126751	0.216935	3.17541e-11	rs62408717	59103	AS	Immune-related
6	30807104	A	G	0.981834	0.126751	0.216935	3.17541e-11	rs111829663	59103	AS	Immune-related
6	30807773	A	C	0.981834	0.126751	0.216935	3.17541e-11	rs28896520	59103	AS	Immune-related
6	30807791	T	G	0.981834	0.126751	0.216935	3.17541e-11	rs28833267	59103	AS	Immune-related
6	30807813	T	C	0.981834	0.126751	0.216935	3.17541e-11	rs28890780	59103	AS	Immune-related
6	31362634	A	C	0.929372	0.124205	0.373603	3.20553e-11	rs2250295	58894	AS	Immune-related
6	31363067	C	T	0.928019	0.124127	0.373529	3.29382e-11	rs2523560	59061	AS	Immune-related
6	30798417	A	G	1.02363	0.130385	0.168635	3.30141e-11	rs12190167	59104	AS	Immune-related
6	31282054	GT	G	0.941776	0.123888	0.290342	3.32506e-11	chr6:31282054_GT_G	59051	AS	Immune-related
6	31373379	G	A	0.967378	0.125927	0.246966	3.35583e-11	rs6936035	58660	AS	Immune-related
6	31363949	G	A	0.931128	0.124065	0.351467	3.35738e-11	rs4959065	59024	AS	Immune-related
6	31363921	T	C	0.93115	0.124075	0.351477	3.36512e-11	rs4959063	59021	AS	Immune-related
6	31363934	T	C	0.93115	0.124075	0.351477	3.36512e-11	rs4959064	59021	AS	Immune-related
6	30806310	T	TA	0.982775	0.127198	0.218375	3.54895e-11	chr6:30806310_TA_T	58514	AS	Immune-related
6	31384365	A	T	0.932292	0.123594	0.32136	3.62911e-11	rs2507975	59102	AS	Immune-related
6	31369504	G	A	0.925834	0.124198	0.374019	3.67113e-11	rs2922997	59104	AS	Immune-related
6	31368572	A	G	0.925836	0.124199	0.374027	3.67198e-11	rs2523534	59104	AS	Immune-related
6	31054336	G	C	0.971859	0.126132	0.224494	3.70766e-11	rs3873352	59104	AS	Immune-related
6	30806535	C	A	0.993227	0.12823	0.204618	3.79228e-11	rs112734198	58118	AS	Immune-related
6	30803962	T	C	0.977513	0.126871	0.218189	3.90931e-11	rs59293911	58864	AS	Immune-related
6	31498440	T	C	1.04461	0.133847	0.169955	3.98566e-11	rs41293864	59104	AS	Immune-related
6	31054780	A	G	0.969473	0.126198	0.225245	4.14572e-11	rs2523853	59098	AS	Immune-related
6	31054953	A	C	0.969473	0.126198	0.225245	4.14572e-11	rs9262621	59098	AS	Immune-related
6		1	2	0.94137	0.124262	0.2818	4.15911e-11	HLA-B-D98	59104	AS	Immune-related
6		1	2	-0.94137	0.124262	0.7182	4.15911e-11	HLA-B-Y98	59104	AS	Immune-related
6	31054577	G	A	0.96908	0.126201	0.225298	4.21211e-11	rs2255314	59104	AS	Immune-related
6	32136036	T	G	1.36669	0.165673	0.0599176	4.22669e-11	rs117304455	58956	AS	Immune-related
6	30804764	C	T	0.975502	0.126919	0.21884	4.24815e-11	rs12208771	59098	AS	Immune-related
6	30804778	T	C	0.975502	0.126919	0.21884	4.24815e-11	rs12203011	59098	AS	Immune-related
6	31343578	C	G	0.918871	0.123826	0.370613	4.69137e-11	rs9265828	58012	AS	Immune-related
6	31138866	A	G	0.92057	0.124487	0.383189	4.7326e-11	rs1265095	59104	AS	Immune-related
6	30803260	T	C	0.970699	0.126986	0.219694	5.20715e-11	rs4713373	59098	AS	Immune-related
6	30803306	A	G	0.970771	0.127007	0.219796	5.22998e-11	rs12199612	59057	AS	Immune-related
6	31371265	A	T	0.95481	0.125893	0.253797	5.2723e-11	rs9266470	58669	AS	Immune-related
6	30801280	C	T	0.970238	0.126998	0.219833	5.31986e-11	rs12202778	59088	AS	Immune-related
6	31055022	C	T	0.963649	0.126394	0.226784	5.48782e-11	rs2905758	59098	AS	Immune-related
6	31370095	A	G	0.955401	0.12622	0.255198	5.75175e-11	rs5006725	58190	AS	Immune-related
6	31354782	A	G	0.917118	0.124753	0.373012	6.45654e-11	rs2523608	59104	AS	Immune-related
6	29343905	G	A	1.42465	0.173477	0.0514686	7.2477e-11	rs140333527	59104	AS	Immune-related
6	31298238	G	A	0.927811	0.12435	0.284381	7.31307e-11	rs17198888	59102	AS	Immune-related
6	31302732	A	G	0.916478	0.124318	0.334499	7.78216e-11	rs6908066	59054	AS	Immune-related
6	31302747	T	C	0.916478	0.124318	0.334499	7.78216e-11	rs6907778	59054	AS	Immune-related
6	31170021	T	C	0.960008	0.12726	0.228732	7.9671e-11	rs56071357	59104	AS	Immune-related
6	31350776	T	C	0.90508	0.123822	0.37273	8.00756e-11	rs2596506	58922	AS	Immune-related
6	31123698	T	C	0.918422	0.123532	0.286091	8.02602e-11	rs3095309	59093	AS	Immune-related
6	31114420	C	G	0.951882	0.126743	0.239045	8.73776e-11	rs3130979	58943	AS	Immune-related
6	30932658	T	G	0.970925	0.128598	0.212338	8.98876e-11	rs12525616	59104	AS	Immune-related
6	30966674	A	G	0.95921	0.127805	0.237166	9.28111e-11	rs2530714	58225	AS	Immune-related
6	31363365	G	GAGA	0.915013	0.126735	0.402372	1.04045e-10	rs72172288	59061	AS	Immune-related
6	31644799	C	A	1.11347	0.143282	0.116295	1.06795e-10	rs12055599	59104	AS	Immune-related
6	29577048	G	A	1.25113	0.157788	0.077592	1.18173e-10	rs3117073	59104	AS	Immune-related
6	31148469	A	G	0.924535	0.125654	0.282807	1.25875e-10	rs130068	59104	AS	Immune-related
6	31372442	G	A	0.930033	0.12594	0.268124	1.27859e-10	rs2596440	58708	AS	Immune-related
6	30799524	CT	C	0.957226	0.128232	0.218804	1.3035e-10	chr6:30799524_C_CT	58941	AS	Immune-related
6	31372551	T	C	0.929828	0.125976	0.268273	1.30431e-10	rs2523522	58640	AS	Immune-related
6	31371940	G	A	0.929435	0.12593	0.268162	1.30467e-10	rs2923001	58709	AS	Immune-related
6	31372051	G	GA	0.929429	0.125931	0.268173	1.30524e-10	rs9281399	58712	AS	Immune-related
6	31372711	G	A	0.929534	0.125955	0.268262	1.30985e-10	rs2523521	58687	AS	Immune-related
6	31372714	A	G	0.929534	0.125955	0.268262	1.30985e-10	rs2523520	58687	AS	Immune-related
6	31372782	C	A	0.929464	0.125957	0.26829	1.3138e-10	rs2394990	58692	AS	Immune-related
6	31373137	C	T	0.929173	0.125934	0.268263	1.31896e-10	rs2263312	58726	AS	Immune-related
6	31373476	C	T	0.92879	0.125927	0.268294	1.33632e-10	rs9266511	58721	AS	Immune-related
6	30857510	C	T	0.961483	0.128847	0.214799	1.36663e-10	rs9468841	59104	AS	Immune-related
6	30968883	T	C	0.944042	0.127424	0.244503	1.37648e-10	rs2530712	58803	AS	Immune-related
6	31373483	A	T	0.927969	0.125994	0.268753	1.40637e-10	rs9266512	58658	AS	Immune-related
6	31373535	C	T	0.927492	0.125984	0.268733	1.43097e-10	rs9266514	58612	AS	Immune-related
6	31306603	C	T	0.898291	0.124576	0.360593	1.49376e-10	rs9264942	59104	AS	Immune-related
6	30845505	A	G	0.957428	0.128997	0.220857	1.58274e-10	rs79425212	58624	AS	Immune-related
6	30820944	A	G	0.9468	0.127867	0.225922	1.63497e-10	rs12213497	59100	AS	Immune-related
6	30821299	C	T	0.9468	0.127867	0.225922	1.63497e-10	rs4713388	59100	AS	Immune-related
6	30814441	CTGTT	C	0.946769	0.127916	0.226128	1.65741e-10	rs5875275	59097	AS	Immune-related
6	30820926	A	G	0.946399	0.127901	0.226125	1.67398e-10	rs12213493	59100	AS	Immune-related
6	30821118	A	G	0.946399	0.127901	0.226125	1.67398e-10	rs4713387	59100	AS	Immune-related
6	30821749	A	G	0.946355	0.127906	0.226144	1.67892e-10	rs16897921	59104	AS	Immune-related
6	30821831	A	T	0.946355	0.127906	0.226144	1.67892e-10	rs12195469	59104	AS	Immune-related
6	30820138	G	A	0.945927	0.127897	0.2262	1.70255e-10	rs4713386	59096	AS	Immune-related
6	30820418	A	G	0.945927	0.127897	0.2262	1.70255e-10	rs62408728	59096	AS	Immune-related
6	30820574	A	T	0.945927	0.127897	0.2262	1.70255e-10	rs12192205	59096	AS	Immune-related
6	31268902	T	C	0.89824	0.126814	0.416774	1.84582e-10	rs1130580	59104	AS	Immune-related
6	29592703	A	G	1.23322	0.157632	0.0786438	1.88001e-10	rs3095274	59032	AS	Immune-related
6	29598592	A	G	1.23057	0.157605	0.0788272	2.01057e-10	rs3095273	59104	AS	Immune-related
6	31121854	T	C	0.903736	0.12535	0.317512	2.06467e-10	rs3095314	59075	AS	Immune-related
6	31135107	T	C	0.902924	0.124615	0.286473	2.09962e-10	rs3130568	59044	AS	Immune-related
6	31135187	A	G	0.902249	0.124652	0.28674	2.1739e-10	rs3132565	59104	AS	Immune-related
6							2.18086e-10	HLA-C position 33		AS	Immune-related
6	30755760	G	A	0.936533	0.127746	0.226158	2.3639e-10	rs62408687	58678	AS	Immune-related
6	31121145	A	G	0.902403	0.125776	0.319153	2.46559e-10	rs2239520	58718	AS	Immune-related
6	31347871	G	A	0.890696	0.124336	0.323215	2.47377e-10	rs2523625	59100	AS	Immune-related
6	31267484	A	G	0.891015	0.126377	0.40156	2.50507e-10	rs2395470	58909	AS	Immune-related
6	31369093	C	T	0.892717	0.126506	0.394897	2.53641e-10	rs2253907	59104	AS	Immune-related
6	31369393	T	A	0.892717	0.126506	0.394897	2.53641e-10	rs2853988	59104	AS	Immune-related
6	31364754	A	C	0.896644	0.127704	0.413983	2.65057e-10	rs9295985	59093	AS	Immune-related
6	31364595	C	T	0.896625	0.127705	0.413994	2.6532e-10	rs9501375	59095	AS	Immune-related
6	31355134	C	T	0.903077	0.129881	0.45189	2.77243e-10	rs1051488	59104	AS	Immune-related
6	30783661	C	T	0.924882	0.12717	0.237692	2.78599e-10	rs62408692	59068	AS	Immune-related
6	30794019	G	A	0.924747	0.127177	0.237717	2.80854e-10	rs62408693	59026	AS	Immune-related
6	30776258	T	C	0.938362	0.128517	0.223306	2.8624e-10	rs62408690	58552	AS	Immune-related
6	31113122	G	T	0.902152	0.125332	0.281005	2.869e-10	rs2233965	59104	AS	Immune-related
6	30941751	T	C	0.95153	0.130078	0.212898	2.88583e-10	rs9468850	59033	AS	Immune-related
6	31113051	G	C	0.901849	0.12534	0.281072	2.90804e-10	rs2233967	59104	AS	Immune-related
6	30768625	G	A	0.929284	0.127586	0.226892	2.93582e-10	rs12213069	59081	AS	Immune-related
6	31369408	A	C	0.894617	0.12781	0.414507	2.94917e-10	rs17193178	59104	AS	Immune-related
6	31119821	A	G	0.896571	0.125671	0.319697	2.97605e-10	rs3094210	59045	AS	Immune-related
6	31118600	G	C	0.896449	0.125866	0.320528	3.14594e-10	rs3130989	59104	AS	Immune-related
6	31119356	T	C	0.895986	0.1258	0.320266	3.14688e-10	rs3095324	59104	AS	Immune-related
6	31121635	TC	T	0.89565	0.125779	0.32028	3.17001e-10	rs9281214	59103	AS	Immune-related
6	31122511	T	C	0.89565	0.125779	0.32028	3.17001e-10	rs3130993	59103	AS	Immune-related
6	31122513	T	C	0.89565	0.125779	0.32028	3.17001e-10	rs3130994	59103	AS	Immune-related
6	31119220	T	C	0.895646	0.12578	0.320283	3.17117e-10	rs3095325	59104	AS	Immune-related
6	31120032	G	C	0.895646	0.12578	0.320283	3.17117e-10	rs3130992	59104	AS	Immune-related
6	31120894	G	A	0.895646	0.12578	0.320283	3.17117e-10	rs3095317	59104	AS	Immune-related
6	31113204	C	T	0.901006	0.125592	0.282414	3.22768e-10	rs2233962	58917	AS	Immune-related
6	31112956	G	C	0.899154	0.125534	0.282254	3.39328e-10	rs4486065	59078	AS	Immune-related
6	31113142	G	A	0.899074	0.125527	0.282393	3.39657e-10	rs2233964	59102	AS	Immune-related
6	31119743	CA	C	0.896125	0.126088	0.321223	3.4146e-10	rs9281213	58805	AS	Immune-related
6	30795938	A	C	0.921323	0.127479	0.239191	3.46139e-10	rs62408705	58934	AS	Immune-related
6	31112927	G	T	0.898793	0.125582	0.282587	3.48706e-10	rs1265051	59058	AS	Immune-related
6	30825188	C	CT	0.935644	0.128995	0.225127	3.5203e-10	chr6:30825188_CT_C	58809	AS	Immune-related
6	29551631	C	T	1.28929	0.167659	0.0702829	3.6057e-10	rs148624797	59104	AS	Immune-related
6	30825222	G	A	0.933135	0.128932	0.225408	3.766e-10	rs12207652	59064	AS	Immune-related
6	30762670	T	C	0.934023	0.129108	0.219107	4.1115e-10	rs149854937	58565	AS	Immune-related
6	31355203	C	T	0.89774	0.130445	0.448514	4.16697e-10	rs1131500	59104	AS	Immune-related
6	28777881	C	T	1.39798	0.178098	0.0499659	4.22007e-10	rs191452740	58700	AS	Immune-related
6	30822982	A	G	0.930355	0.128993	0.225923	4.22961e-10	rs12190453	59102	AS	Immune-related
6	30823030	G	A	0.930355	0.128993	0.225923	4.22961e-10	rs12203797	59102	AS	Immune-related
6	30826797	T	C	0.930245	0.129045	0.226135	4.30021e-10	rs4248152	59104	AS	Immune-related
6	30822704	G	T	0.929907	0.129031	0.226127	4.3383e-10	rs12195964	59104	AS	Immune-related
6	30767328	G	A	0.921005	0.127963	0.229189	4.38238e-10	rs12210947	59104	AS	Immune-related
6	30823784	C	T	0.929557	0.129022	0.226144	4.38531e-10	rs62400965	59104	AS	Immune-related
6	30823789	C	T	0.929557	0.129022	0.226144	4.38531e-10	rs62400966	59104	AS	Immune-related
6	30824037	T	C	0.929557	0.129022	0.226144	4.38531e-10	rs4711241	59104	AS	Immune-related
6	30824458	C	T	0.929557	0.129022	0.226144	4.38531e-10	rs4713391	59104	AS	Immune-related
6	30824587	G	A	0.929557	0.129022	0.226144	4.38531e-10	rs12206022	59104	AS	Immune-related
6	30825090	G	A	0.929548	0.129024	0.226152	4.38783e-10	rs16897932	59104	AS	Immune-related
6		1	2	0.884533	0.126141	0.350653	4.48776e-10	HLA-B-E176	59104	AS	Immune-related
6		1	2	-0.884533	0.126141	0.649347	4.48776e-10	HLA-B-V176	59104	AS	Immune-related
6	30772738	A	C	0.921667	0.128209	0.229908	4.54329e-10	rs16897888	59104	AS	Immune-related
6	30772903	G	A	0.921641	0.12822	0.229954	4.56037e-10	rs16897889	59101	AS	Immune-related
6	30824493	A	G	0.925657	0.128879	0.22633	4.8926e-10	rs12192704	59104	AS	Immune-related
6	31371773	A	G	0.905073	0.127356	0.275136	4.89441e-10	rs2844560	58662	AS	Immune-related
6	31372914	C	G	0.904445	0.127353	0.275176	5.00587e-10	rs2844557	58666	AS	Immune-related
6	31372656	C	T	0.904875	0.127423	0.275346	5.03107e-10	rs2844558	58559	AS	Immune-related
6	31371109	A	G	0.904191	0.12735	0.275257	5.04871e-10	rs2853984	58676	AS	Immune-related
6	31371077	G	T	0.903995	0.127356	0.27528	5.09354e-10	rs2523528	58673	AS	Immune-related
6	31373602	C	T	0.902859	0.12738	0.27563	5.34971e-10	rs2844555	58642	AS	Immune-related
6	31444649	A	AG	0.87302	0.125679	0.368901	5.39933e-10	rs34624527	59104	AS	Immune-related
6	31379152	G	T	0.882577	0.128752	0.424065	5.4444e-10	rs9266633	59103	AS	Immune-related
6							5.53438e-10	HLA-C position 123		AS	Immune-related
6		1	2	0.893795	0.131721	0.477159	5.76421e-10	HLA-C-Y33	59103	AS	Immune-related
6	30762669	T	G	0.925748	0.129462	0.221262	6.05188e-10	rs139847598	58564	AS	Immune-related
6	31174488	G	C	0.881032	0.12629	0.330308	6.06178e-10	rs1265157	59104	AS	Immune-related
6	31004344	T	A	0.911668	0.128572	0.252636	6.12618e-10	rs2844668	59091	AS	Immune-related
6	31002447	C	T	0.911562	0.128571	0.252653	6.14795e-10	rs1632858	59091	AS	Immune-related
6	31298264	C	T	0.874028	0.127187	0.400005	6.25432e-10	rs17192526	59103	AS	Immune-related
6	31409810	A	G	0.869982	0.125783	0.350594	7.11508e-10	rs12175489	59104	AS	Immune-related
6	31302107	G	T	0.875842	0.126497	0.34307	7.14858e-10	rs9468936	59090	AS	Immune-related
6	31306215	A	G	0.893234	0.127455	0.282191	7.30819e-10	rs6926927	59077	AS	Immune-related
6	31134600	T	C	0.883489	0.126431	0.285057	7.77141e-10	rs10456391	59104	AS	Immune-related
6	31515359	G	A	0.876402	0.12665	0.321232	8.52393e-10	rs2844495	58808	AS	Immune-related
6	31348182	G	A	0.89024	0.12783	0.283438	9.14998e-10	rs9265977	58997	AS	Immune-related
6	31273593	C	T	0.885744	0.127916	0.288864	1.03724e-09	rs6923313	59104	AS	Immune-related
6	31302598	C	T	0.871062	0.127097	0.34001	1.04547e-09	rs6930143	59035	AS	Immune-related
6	31304432	A	G	0.888595	0.128271	0.289849	1.06463e-09	rs9368676	58189	AS	Immune-related
6	31035659	A	C	0.871909	0.127428	0.346374	1.07679e-09	rs2844683	58343	AS	Immune-related
6	31378985	C	T	0.864229	0.129368	0.435551	1.19815e-09	rs6909549	59101	AS	Immune-related
6	31233039	C	T	0.895074	0.129169	0.265758	1.23706e-09	rs3130699	59065	AS	Immune-related
6		1	2	0.881144	0.133447	0.492302	1.3354e-09	HLA-C-Y123	59103	AS	Immune-related
6	31015549	A	G	0.898344	0.129698	0.252309	1.36656e-09	rs1619376	59104	AS	Immune-related
6	31302209	T	C	0.865959	0.127796	0.345588	1.49792e-09	rs9257063	58483	AS	Immune-related
6	31303358	A	T	0.877461	0.1281	0.287107	1.53229e-09	rs7770635	59079	AS	Immune-related
6	31303360	C	G	0.877461	0.1281	0.287107	1.53229e-09	rs77078553	59079	AS	Immune-related
6	29527285	C	T	1.209	0.164723	0.0783672	1.54565e-09	rs185002053	58781	AS	Immune-related
6	31303364	A	G	0.877429	0.128137	0.28729	1.54882e-09	rs7750695	59050	AS	Immune-related
6	31305914	T	C	0.876667	0.128119	0.287305	1.58347e-09	rs9366779	59101	AS	Immune-related
6	31305915	G	A	0.876667	0.128119	0.287305	1.58347e-09	rs9394057	59101	AS	Immune-related
6	31306033	C	CT	0.876667	0.128119	0.287305	1.58347e-09	rs68163013	59101	AS	Immune-related
6	31306259	G	A	0.876667	0.128119	0.287305	1.58347e-09	rs6930944	59101	AS	Immune-related
6	31304686	C	T	0.876692	0.128129	0.287332	1.58544e-09	rs9368678	59104	AS	Immune-related
6	31303981	A	G	0.876633	0.128123	0.287307	1.58672e-09	rs9368674	59104	AS	Immune-related
6	31304287	T	TG	0.876633	0.128123	0.287307	1.58672e-09	rs34411813	59104	AS	Immune-related
6	31304777	G	A	0.876633	0.128123	0.287307	1.58672e-09	rs9394055	59104	AS	Immune-related
6	31304952	T	C	0.876633	0.128123	0.287307	1.58672e-09	rs9368679	59104	AS	Immune-related
6	31305801	T	C	0.876633	0.128123	0.287312	1.5869e-09	rs9357125	59103	AS	Immune-related
6	31305832	AG	A	0.876633	0.128123	0.287312	1.5869e-09	rs150201065	59103	AS	Immune-related
6	31305556	G	A	0.876632	0.128123	0.287316	1.58697e-09	rs9394056	59104	AS	Immune-related
6	31305589	A	C	0.876602	0.128138	0.287375	1.59448e-09	rs7761515	59104	AS	Immune-related
6	31304380	A	G	0.876561	0.128152	0.287332	1.60195e-09	rs9368675	59104	AS	Immune-related
6	31303380	G	A	0.876555	0.128155	0.287383	1.60369e-09	rs7750269	59104	AS	Immune-related
6	31305253	T	C	0.876536	0.128153	0.287459	1.60373e-09	rs7760988	59104	AS	Immune-related
6	31305718	A	G	0.866042	0.128116	0.344232	1.62286e-09	rs7761965	59104	AS	Immune-related
6	32180626	C	G	1.19681	0.163209	0.0786157	1.72946e-09	rs8365	59104	AS	Immune-related
6	31299970	C	T	0.860022	0.127764	0.338424	1.95483e-09	rs28367626	58508	AS	Immune-related
6	31067143	T	C	0.863441	0.127012	0.288741	1.97215e-09	rs148418023	59084	AS	Immune-related
6	31571991	A	G	0.908337	0.131545	0.218852	1.99292e-09	rs2071590	59104	AS	Immune-related
6	31299430	G	C	0.860137	0.127987	0.339367	2.04409e-09	rs28367614	58783	AS	Immune-related
6	31299435	T	G	0.860137	0.127987	0.339367	2.04409e-09	rs28367615	58783	AS	Immune-related
6	31301121	GT	G	0.859616	0.127909	0.338642	2.04579e-09	rs28383847	58680	AS	Immune-related
6	31062648	A	G	0.861592	0.127069	0.289067	2.13742e-09	rs2523840	59104	AS	Immune-related
6	31060973	T	C	0.861292	0.127032	0.289165	2.14225e-09	rs2517517	59103	AS	Immune-related
6	31061624	T	A	0.861291	0.127032	0.289168	2.1425e-09	rs2517514	59104	AS	Immune-related
6	31062506	A	G	0.861289	0.127033	0.289168	2.14324e-09	rs2523841	59104	AS	Immune-related
6	31061481	T	C	0.861285	0.127035	0.289168	2.14477e-09	rs2517515	59104	AS	Immune-related
6	31060568	T	C	0.861283	0.127035	0.289177	2.14496e-09	rs2517518	59104	AS	Immune-related
6	31060164	G	A	0.861337	0.12707	0.28923	2.16048e-09	rs2517519	59081	AS	Immune-related
6	31058757	T	C	0.860848	0.127097	0.289354	2.21136e-09	rs2523847	59104	AS	Immune-related
6	31059616	C	A	0.860848	0.127097	0.289354	2.21136e-09	rs2523845	59104	AS	Immune-related
6	31059731	A	G	0.860848	0.127097	0.289354	2.21136e-09	rs2428515	59104	AS	Immune-related
6	31556227	GC	G	0.905621	0.131633	0.219488	2.23414e-09	chr6:31556227_GC_G	59092	AS	Immune-related
6	31552265	CTGTTT	C	0.905396	0.131634	0.219532	2.25471e-09	chr6:31552265_CTGTTT_C	59062	AS	Immune-related
6	31550577	G	A	0.905198	0.131625	0.219486	2.2624e-09	rs2523500	59104	AS	Immune-related
6	31067497	A	G	0.860166	0.12711	0.289574	2.27457e-09	rs143277513	59104	AS	Immune-related
6	31069088	C	CCT	0.860166	0.12711	0.289574	2.27457e-09	rs9257031	59104	AS	Immune-related
6	31063903	C	T	0.860106	0.127108	0.2896	2.27871e-09	rs2517506	59104	AS	Immune-related
6	31057274	C	T	0.860278	0.127231	0.289777	2.33077e-09	rs2523849	59104	AS	Immune-related
6							2.33119e-09	HLA-C position 48		AS	Immune-related
6	31056935	T	C	0.859712	0.127177	0.289786	2.34974e-09	rs2523851	59104	AS	Immune-related
6	31057327	A	G	0.859704	0.12718	0.289803	2.35245e-09	rs2523848	59104	AS	Immune-related
6	31067831	A	G	0.859147	0.127128	0.289872	2.3717e-09	rs9262694	59095	AS	Immune-related
6	31299476	G	A	0.856182	0.128023	0.340034	2.37684e-09	rs28367616	58897	AS	Immune-related
6	31299496	G	A	0.856182	0.128023	0.340034	2.37684e-09	rs28367617	58897	AS	Immune-related
6	31305067	C	G	0.86325	0.127881	0.289168	2.44197e-09	rs9368680	59104	AS	Immune-related
6	31367168	T	C	0.859888	0.131637	0.453649	2.47605e-09	rs2844575	59104	AS	Immune-related
6							2.54532e-09	HLA-B position 95		AS	Immune-related
6	32233814	A	G	1.18635	0.164153	0.0799892	2.56466e-09	rs443863	59083	AS	Immune-related
6	31298163	T	C	0.85247	0.127927	0.339529	2.6443e-09	rs17192519	59104	AS	Immune-related
6	31298212	A	G	0.85247	0.127927	0.339529	2.6443e-09	rs17198874	59104	AS	Immune-related
6	31298256	A	G	0.85247	0.127927	0.339529	2.6443e-09	rs17198895	59104	AS	Immune-related
6	31298584	G	A	0.852469	0.127928	0.339537	2.64527e-09	rs16899205	59104	AS	Immune-related
6	31298610	G	A	0.852465	0.12793	0.339537	2.64679e-09	rs16899207	59104	AS	Immune-related
6	31056971	T	C	0.855032	0.1271	0.290327	2.73628e-09	rs2523850	59104	AS	Immune-related
6	31351752	C	T	0.856397	0.128342	0.321972	2.75372e-09	rs28428768	58898	AS	Immune-related
6	31296615	A	G	0.851033	0.129204	0.393402	2.81106e-09	rs9380237	59021	AS	Immune-related
6	32237268	A	G	1.18092	0.163984	0.0803161	2.87541e-09	rs549182	59104	AS	Immune-related
6	31299395	C	T	0.850691	0.12805	0.340647	2.91192e-09	rs28367613	59001	AS	Immune-related
6	31282200	C	T	0.84341	0.12896	0.416765	2.9222e-09	rs9348859	59104	AS	Immune-related
6	31239067	C	G	0.883088	0.130681	0.260109	2.9506e-09	rs3134768	59104	AS	Immune-related
6	31301171	G	C	0.850384	0.128068	0.34074	2.96162e-09	rs28367665	58957	AS	Immune-related
6	31300763	A	G	0.84975	0.128075	0.340923	3.03131e-09	rs28367652	59009	AS	Immune-related
6	31299070	C	A	0.849598	0.128078	0.340998	3.05049e-09	rs28367604	59015	AS	Immune-related
6	31299071	A	ATGGAC	0.849598	0.128078	0.340998	3.05049e-09	rs539494281	59015	AS	Immune-related
6	31297762	A	G	0.84386	0.128701	0.398636	3.06641e-09	rs3905495	59104	AS	Immune-related
6	31299614	C	G	0.849523	0.128106	0.341129	3.07914e-09	rs28367619	59032	AS	Immune-related
6	31299615	A	G	0.849523	0.128106	0.341129	3.07914e-09	rs28367620	59032	AS	Immune-related
6	31299621	A	G	0.849523	0.128106	0.341129	3.07914e-09	rs28367621	59032	AS	Immune-related
6	31302753	G	A	0.851177	0.13054	0.428568	3.11559e-09	rs9264804	59042	AS	Immune-related
6	31299103	TTA	T	0.848714	0.128093	0.341186	3.15893e-09	rs28383844	59044	AS	Immune-related
6	31299390	G	A	0.849032	0.128146	0.341214	3.16242e-09	rs28367612	59045	AS	Immune-related
6	31301659	A	T	0.848502	0.128117	0.341124	3.20118e-09	rs2894358	59027	AS	Immune-related
6	31301663	T	C	0.848502	0.128117	0.341124	3.20118e-09	rs28367681	59027	AS	Immune-related
6	31301666	C	T	0.848502	0.128117	0.341124	3.20118e-09	rs2894359	59027	AS	Immune-related
6	31301668	C	G	0.848502	0.128117	0.341124	3.20118e-09	rs2894360	59027	AS	Immune-related
6	32234458	A	G	1.15701	0.161406	0.0854385	3.20605e-09	rs6920533	58785	AS	Immune-related
6	32234474	G	A	1.15678	0.161418	0.0854526	3.22976e-09	rs6920123	58787	AS	Immune-related
6	32227581	T	A	1.15909	0.161937	0.0846277	3.23445e-09	rs479835	59100	AS	Immune-related
6	31300266	C	A	0.84837	0.128159	0.341335	3.24661e-09	rs28367636	59068	AS	Immune-related
6	31300267	A	G	0.84837	0.128159	0.341335	3.24661e-09	rs28367637	59068	AS	Immune-related
6	31299150	C	G	0.84835	0.128164	0.341369	3.25319e-09	rs28367605	59071	AS	Immune-related
6	31299151	A	G	0.84835	0.128164	0.341369	3.25319e-09	rs28367606	59071	AS	Immune-related
6	31299155	C	T	0.84835	0.128164	0.341369	3.25319e-09	rs28367607	59071	AS	Immune-related
6	32356304	AT	A	1.09786	0.154754	0.101946	3.25327e-09	chr6:32356304_A_AT	58943	AS	Immune-related
6	31051010	T	C	0.844855	0.126892	0.31067	3.33288e-09	rs2523863	59074	AS	Immune-related
6	31299942	G	A	0.847493	0.128161	0.341513	3.35212e-09	rs28367625	59087	AS	Immune-related
6	31299059	C	A	0.847454	0.128161	0.341508	3.35684e-09	rs4275053	59085	AS	Immune-related
6	31352464	A	G	0.85268	0.128605	0.323616	3.36217e-09	rs2442722	58812	AS	Immune-related
6	31299548	T	C	0.84726	0.128165	0.341599	3.38345e-09	rs28367618	59097	AS	Immune-related
6	31301446	T	A	0.847198	0.128162	0.341532	3.38805e-09	rs28367674	59094	AS	Immune-related
6	31300536	G	A	0.847184	0.128166	0.341597	3.39367e-09	rs28367643	59096	AS	Immune-related
6	31301040	C	A	0.847103	0.128154	0.341574	3.3943e-09	rs28367664	59094	AS	Immune-related
6	31299997	C	CAA	0.847147	0.128165	0.341574	3.39711e-09	rs28359800	59097	AS	Immune-related
6	31301336	G	C	0.847104	0.128168	0.341619	3.40455e-09	rs28367672	59101	AS	Immune-related
6	31051008	G	GC	0.844227	0.126886	0.310804	3.40502e-09	rs67813619	59079	AS	Immune-related
6	31301245	C	T	0.847102	0.128169	0.341621	3.40518e-09	rs28367669	59102	AS	Immune-related
6	31301255	A	G	0.847102	0.128169	0.341621	3.40518e-09	rs28367670	59102	AS	Immune-related
6	31301289	T	C	0.847102	0.128169	0.341621	3.40518e-09	rs28367671	59102	AS	Immune-related
6	31299001	T	C	0.847076	0.128168	0.341619	3.40816e-09	rs4454129	59101	AS	Immune-related
6	31300547	G	A	0.847054	0.128165	0.341605	3.4084e-09	rs28367644	59096	AS	Immune-related
6	31300550	A	C	0.847054	0.128165	0.341605	3.4084e-09	rs28367645	59096	AS	Immune-related
6	31300579	G	A	0.847054	0.128165	0.341605	3.4084e-09	rs28367647	59096	AS	Immune-related
6	31300590	C	A	0.847054	0.128165	0.341605	3.4084e-09	rs28367648	59096	AS	Immune-related
6	31300591	C	A	0.847054	0.128165	0.341605	3.4084e-09	rs28367649	59096	AS	Immune-related
6	31300990	C	A	0.847051	0.128165	0.341608	3.40902e-09	rs28367663	59097	AS	Immune-related
6	31383772	G	A	0.846113	0.129326	0.398351	3.40957e-09	rs3020581	59076	AS	Immune-related
6	31299230	G	A	0.847035	0.128165	0.341616	3.41091e-09	rs28367608	59097	AS	Immune-related
6	31299247	C	G	0.847035	0.128165	0.341616	3.41091e-09	rs28367609	59097	AS	Immune-related
6	31299254	A	T	0.847035	0.128165	0.341616	3.41091e-09	rs28367610	59097	AS	Immune-related
6	31383779	T	C	0.846092	0.129326	0.398361	3.41232e-09	rs2905714	59077	AS	Immune-related
6	31299304	C	T	0.847026	0.128167	0.341619	3.41303e-09	rs28367611	59098	AS	Immune-related
6	31301216	G	A	0.847017	0.128166	0.341627	3.41319e-09	rs28367668	59104	AS	Immune-related
6	31300159	T	C	0.847044	0.12817	0.341627	3.41342e-09	rs28367631	59104	AS	Immune-related
6	31050769	T	C	0.844321	0.126914	0.310859	3.41405e-09	rs2523864	59104	AS	Immune-related
6	31300555	C	A	0.847029	0.128169	0.341627	3.41429e-09	rs28367646	59104	AS	Immune-related
6	31299000	A	G	0.847021	0.128168	0.341632	3.41484e-09	rs4543368	59103	AS	Immune-related
6	31301681	T	C	0.847017	0.128168	0.34163	3.41507e-09	rs2894361	59102	AS	Immune-related
6	31301684	G	A	0.847017	0.128168	0.34163	3.41507e-09	rs2894362	59102	AS	Immune-related
6	31301706	G	GAGTA	0.847017	0.128168	0.34163	3.41507e-09	rs77241846	59102	AS	Immune-related
6	31298681	C	T	0.847014	0.128168	0.341627	3.41554e-09	rs28367599	59104	AS	Immune-related
6	31300227	T	C	0.847014	0.128168	0.341627	3.41554e-09	rs28367632	59104	AS	Immune-related
6	31300231	T	C	0.847014	0.128168	0.341627	3.41554e-09	rs28367633	59104	AS	Immune-related
6	31300239	C	T	0.847014	0.128168	0.341627	3.41554e-09	rs28367634	59104	AS	Immune-related
6	31300243	C	T	0.847014	0.128168	0.341627	3.41554e-09	rs28367635	59104	AS	Immune-related
6	31300273	A	G	0.847014	0.128168	0.341627	3.41554e-09	rs28367638	59104	AS	Immune-related
6	31300304	C	T	0.847014	0.128168	0.341627	3.41554e-09	rs28367639	59104	AS	Immune-related
6	31301438	C	A	0.847014	0.128168	0.341627	3.41554e-09	rs28367673	59104	AS	Immune-related
6	31300157	G	A	0.847014	0.128168	0.341635	3.4157e-09	rs28367630	59104	AS	Immune-related
6	31300411	T	C	0.847014	0.128169	0.341632	3.41578e-09	rs28367640	59103	AS	Immune-related
6	31300494	T	C	0.847014	0.128169	0.341632	3.41578e-09	rs28367641	59103	AS	Immune-related
6	31300753	T	C	0.847013	0.128169	0.341635	3.41602e-09	rs28367650	59104	AS	Immune-related
6	31301205	T	C	0.847013	0.128169	0.341635	3.41602e-09	rs28367666	59104	AS	Immune-related
6	31301210	T	C	0.847013	0.128169	0.341635	3.41602e-09	rs28367667	59104	AS	Immune-related
6	31301548	T	G	0.847013	0.128169	0.341635	3.41602e-09	rs28367679	59104	AS	Immune-related
6	31301553	G	C	0.847013	0.128169	0.341635	3.41602e-09	rs28367680	59104	AS	Immune-related
6	31299738	A	G	0.847014	0.128169	0.341632	3.4161e-09	rs28367622	59103	AS	Immune-related
6	31299781	T	TG	0.847014	0.128169	0.341632	3.4161e-09	rs28359799	59103	AS	Immune-related
6	31298784	C	A	0.847015	0.128169	0.341632	3.41633e-09	rs28367601	59103	AS	Immune-related
6	31298943	A	G	0.847015	0.128169	0.341632	3.41633e-09	rs28367602	59103	AS	Immune-related
6	31298953	C	A	0.847015	0.128169	0.341632	3.41633e-09	rs28367603	59103	AS	Immune-related
6	31298990	A	G	0.847017	0.128178	0.341686	3.42279e-09	rs4543367	59104	AS	Immune-related
6	31051740	G	A	0.844154	0.126899	0.310811	3.42381e-09	rs2517530	59089	AS	Immune-related
6	31300911	T	A	0.846929	0.128166	0.341612	3.42689e-09	rs28367661	59070	AS	Immune-related
6	31300956	C	T	0.846929	0.128166	0.341612	3.42689e-09	rs28367662	59070	AS	Immune-related
6	31299988	CA	C	0.846995	0.128179	0.341699	3.4287e-09	rs28383846	59071	AS	Immune-related
6	31300804	C	T	0.846891	0.128169	0.341639	3.43392e-09	rs28367654	59077	AS	Immune-related
6	31300855	T	C	0.846891	0.128169	0.341639	3.43392e-09	rs28367656	59077	AS	Immune-related
6	31300865	A	G	0.846891	0.128169	0.341639	3.43392e-09	rs28367657	59077	AS	Immune-related
6	31300870	G	A	0.846891	0.128169	0.341639	3.43392e-09	rs28367658	59077	AS	Immune-related
6	31300884	A	G	0.846891	0.128169	0.341639	3.43392e-09	rs28367659	59077	AS	Immune-related
6	31300889	A	C	0.846891	0.128169	0.341639	3.43392e-09	rs28367660	59077	AS	Immune-related
6	31299739	C	T	0.846994	0.128207	0.341728	3.44969e-09	rs28367623	59104	AS	Immune-related
6	31051438	T	C	0.843966	0.126904	0.310914	3.45072e-09	rs2523861	59100	AS	Immune-related
6		1	2	-0.860374	0.133483	0.535141	3.45096e-09	HLA-B-A48	59104	AS	Immune-related
6	31049776	A	G	0.843953	0.126906	0.310915	3.45327e-09	rs2844643	59103	AS	Immune-related
6	31048369	A	G	0.843996	0.126924	0.31096	3.46442e-09	rs2844644	59088	AS	Immune-related
6	31052375	C	T	0.843832	0.126903	0.310927	3.46649e-09	rs2428517	59104	AS	Immune-related
6	31050671	C	A	0.84392	0.126937	0.311062	3.48257e-09	rs2523865	59104	AS	Immune-related
6	31049570	C	T	0.843778	0.126943	0.310994	3.50623e-09	rs2523866	59104	AS	Immune-related
6	31298718	G	A	0.841256	0.128895	0.400173	3.53216e-09	rs28367600	59072	AS	Immune-related
6	31234903	T	C	0.877908	0.130742	0.261261	3.59104e-09	rs3132521	59073	AS	Immune-related
6	31237840	T	G	0.877994	0.130762	0.261344	3.59435e-09	rs3130713	59104	AS	Immune-related
6	31233695	T	C	0.877908	0.130746	0.26127	3.59493e-09	rs3132531	59071	AS	Immune-related
6	31300092	A	T	0.846309	0.128386	0.340443	3.75223e-09	rs28367628	58891	AS	Immune-related
6	31345689	T	C	0.849169	0.131575	0.453268	3.76374e-09	rs34509409	58804	AS	Immune-related
6	31268690	T	G	0.850189	0.131215	0.433202	3.78408e-09	rs2524096	59104	AS	Immune-related
6	31299937	G	A	0.844142	0.12817	0.342354	3.79167e-09	rs28367624	59104	AS	Immune-related
6	31233037	A	G	0.845857	0.128632	0.352136	3.81312e-09	rs3134776	59071	AS	Immune-related
6	31233580	C	A	0.845835	0.128635	0.352151	3.81848e-09	rs3134775	59077	AS	Immune-related
6	31233747	C	T	0.845835	0.128635	0.352151	3.81848e-09	rs3134774	59077	AS	Immune-related
6	31894038	G	A	1.11589	0.157283	0.0911825	3.86394e-09	rs1265945	58679	AS	Immune-related
6	32233430	T	C	1.15169	0.161911	0.0864088	3.95968e-09	rs9267879	58744	AS	Immune-related
6	32184157	G	A	1.17912	0.165416	0.0777189	4.40453e-09	rs3131300	59104	AS	Immune-related
6	31300518	C	T	0.843739	0.128588	0.335822	4.49076e-09	rs28367642	58790	AS	Immune-related
6	31384214	G	A	0.841864	0.129842	0.401174	4.49904e-09	rs2442751	59104	AS	Immune-related
6	31273862	A	G	0.852978	0.133742	0.47781	4.51991e-09	rs2524084	59104	AS	Immune-related
6	31384216	C	T	0.841844	0.129871	0.401293	4.53398e-09	rs2442750	59089	AS	Immune-related
6	31361109	A	G	0.844993	0.13125	0.433552	4.59579e-09	rs7772305	58933	AS	Immune-related
6	31379674	G	A	-0.874633	0.138514	0.481727	4.68231e-09	rs2244020	59104	AS	Immune-related
6	32180254	G	A	1.17687	0.16549	0.0779473	4.70695e-09	rs1062070	59104	AS	Immune-related
6	31335150	A	G	0.843419	0.131573	0.448437	4.79126e-09	rs6919086	59103	AS	Immune-related
6	31105108	T	A	0.844488	0.128619	0.324387	4.80541e-09	rs9263616	58589	AS	Immune-related
6	29588032	C	T	1.0548	0.15204	0.115348	4.92482e-09	rs3129034	59104	AS	Immune-related
6	31306842	G	A	0.83911	0.129312	0.377564	4.93606e-09	rs9264944	59076	AS	Immune-related
6	31344161	A	G	0.841698	0.131683	0.454732	5.01522e-09	rs34907473	59103	AS	Immune-related
6	29566280	A	G	1.05289	0.151909	0.115695	5.10834e-09	rs3094578	59082	AS	Immune-related
6	31379613	C	CCATT	-0.873242	0.138802	0.480381	5.23468e-09	rs72233289	59100	AS	Immune-related
6	31273984	T	A	0.831815	0.129381	0.409727	5.34761e-09	rs2524082	59104	AS	Immune-related
6	31300035	G	A	0.841067	0.128965	0.33947	5.35303e-09	rs28367627	58662	AS	Immune-related
6	31025756	G	A	0.849862	0.12963	0.310385	5.42213e-09	rs2523898	59104	AS	Immune-related
6	30891578	A	G	0.844618	0.129189	0.312084	5.75003e-09	rs9461639	58795	AS	Immune-related
6	32234508	T	C	1.13264	0.161696	0.0878587	6.2385e-09	rs6924656	59038	AS	Immune-related
6	31344282	C	G	0.828013	0.128895	0.386739	6.38161e-09	rs2256752	59098	AS	Immune-related
6	32182039	C	T	1.16785	0.166122	0.0795885	6.4003e-09	rs3134940	59104	AS	Immune-related
6	32184665	G	A	1.16756	0.166107	0.0795462	6.4325e-09	rs1800625	59104	AS	Immune-related
6	31100075	G	A	0.836683	0.128645	0.321868	6.49232e-09	rs3130548	58945	AS	Immune-related
6	31301483	G	C	0.835819	0.129121	0.340633	6.63835e-09	rs28367675	58952	AS	Immune-related
6	31301485	A	C	0.835819	0.129121	0.340633	6.63835e-09	rs28367676	58952	AS	Immune-related
6	31301504	T	C	0.835819	0.129121	0.340633	6.63835e-09	rs28367677	58952	AS	Immune-related
6	31302377	G	C	0.838944	0.129454	0.335387	6.76659e-09	rs9468938	58200	AS	Immune-related
6	32179919	A	G	1.16368	0.165772	0.0790471	6.79814e-09	rs3130349	59104	AS	Immune-related
6	29602178	A	G	1.02037	0.149275	0.125364	6.84416e-09	rs3025643	59104	AS	Immune-related
6	31352146	G	C	0.828758	0.128131	0.326653	7.11738e-09	rs36057735	59104	AS	Immune-related
6	31104946	A	T	0.833231	0.128762	0.32266	7.51484e-09	rs9263612	59039	AS	Immune-related
6	31020813	A	G	0.831229	0.129741	0.371943	7.51606e-09	rs9262508	58872	AS	Immune-related
6	31307469	A	G	0.836668	0.12932	0.322406	7.52402e-09	rs2853916	59104	AS	Immune-related
6	32233558	A	G	1.12592	0.161831	0.0883617	7.5313e-09	rs9267884	59098	AS	Immune-related
6	31102494	G	GTC	0.833026	0.128756	0.322809	7.56119e-09	rs112951573	59052	AS	Immune-related
6	31358354	C	T	0.85031	0.135811	0.496901	7.59801e-09	rs73390208	59046	AS	Immune-related
6	32233492	A	C	1.12543	0.161874	0.088406	7.67255e-09	rs9267881	59091	AS	Immune-related
6	32233514	T	C	1.12543	0.161874	0.088406	7.67255e-09	rs9267883	59091	AS	Immune-related
6	31103994	A	G	0.832564	0.128784	0.322913	7.72592e-09	rs9263602	59098	AS	Immune-related
6	31110497	C	G	0.832421	0.12878	0.322903	7.75729e-09	rs1265060	59092	AS	Immune-related
6	32233250	C	T	1.12498	0.161876	0.0884578	7.76247e-09	rs9267877	59096	AS	Immune-related
6	31587353	A	G	0.868687	0.132	0.23792	7.78359e-09	rs2256965	59104	AS	Immune-related
6	32237192	G	A	1.12473	0.161869	0.0884881	7.80477e-09	rs548330	59104	AS	Immune-related
6	32237295	T	C	1.12473	0.161869	0.0884881	7.80477e-09	rs549270	59104	AS	Immune-related
6	32233662	T	C	1.12476	0.161879	0.0884941	7.8089e-09	rs9267885	59100	AS	Immune-related
6	32234925	A	ACT	1.12476	0.161879	0.0884941	7.8089e-09	rs9279529	59100	AS	Immune-related
6	32232277	A	G	1.12473	0.161882	0.088501	7.81736e-09	rs438800	59101	AS	Immune-related
6	32235829	T	C	1.1245	0.161868	0.0885234	7.84983e-09	rs9267901	59103	AS	Immune-related
6	32237660	A	G	1.12453	0.161883	0.0884995	7.85977e-09	rs526280	59102	AS	Immune-related
6	31110838	C	T	0.832053	0.128785	0.323015	7.86756e-09	rs1265057	59104	AS	Immune-related
6	31106076	C	T	0.832063	0.128788	0.323015	7.86883e-09	rs7383281	59104	AS	Immune-related
6	32235570	A	G	1.12425	0.161901	0.0885896	7.93506e-09	rs508445	59104	AS	Immune-related
6	31106469	A	G	0.832069	0.128836	0.323185	7.95903e-09	rs2517479	59076	AS	Immune-related
6	31106481	C	T	0.832069	0.128836	0.323185	7.95903e-09	rs2535278	59076	AS	Immune-related
6	31302407	C	T	0.828955	0.129178	0.3482	8.24936e-09	rs9468939	59058	AS	Immune-related
6	31298430	T	C	0.825932	0.130441	0.414008	8.42442e-09	rs17198923	59104	AS	Immune-related
6	31298431	G	A	0.825932	0.130441	0.414008	8.42442e-09	rs17192554	59104	AS	Immune-related
6	31049201	A	C	0.827361	0.128137	0.311544	8.64231e-09	rs2251830	59104	AS	Immune-related
6	30385272	G	A	0.88445	0.13409	0.210722	8.77688e-09	rs2524210	58881	AS	Immune-related
6	31228219	A	G	0.859308	0.131918	0.267524	8.97387e-09	rs7769059	58507	AS	Immune-related
6	31307708	T	C	0.83539	0.129931	0.319406	9.53718e-09	rs9717841	58363	AS	Immune-related
6	31331905	G	A	0.830796	0.132265	0.431197	1.00547e-08	rs9265619	58711	AS	Immune-related
6	31306857	C	T	0.83058	0.1298	0.325242	1.03669e-08	rs9264946	59076	AS	Immune-related
6	31307397	C	T	0.830178	0.129751	0.325063	1.03954e-08	rs396243	59104	AS	Immune-related
6	31307386	C	T	0.830054	0.12978	0.325249	1.05082e-08	rs2524168	59104	AS	Immune-related
6	31306736	G	A	0.831585	0.129984	0.325916	1.05148e-08	rs6931873	58736	AS	Immune-related
6	30795227	C	T	0.831352	0.12948	0.297617	1.09028e-08	rs3131059	59002	AS	Immune-related
6	31228202	A	G	0.853699	0.132	0.268811	1.09964e-08	rs7768955	58688	AS	Immune-related
6	31232656	C	T	0.826321	0.129907	0.347634	1.10159e-08	rs3130529	59078	AS	Immune-related
6	30375926	C	T	0.881632	0.13471	0.209927	1.1039e-08	rs2844745	59104	AS	Immune-related
6	31197661	T	G	0.830632	0.13347	0.456051	1.11032e-08	rs28362342	59102	AS	Immune-related
6	31198059	T	C	0.830607	0.133474	0.456086	1.11219e-08	rs28362345	59104	AS	Immune-related
6	31191853	A	G	0.830692	0.133492	0.456045	1.11365e-08	rs7764668	59083	AS	Immune-related
6	31332163	A	T	0.828846	0.129919	0.326211	1.13347e-08	rs9265634	58994	AS	Immune-related
6	31202751	A	G	0.829052	0.13345	0.456357	1.16619e-08	rs9263871	59104	AS	Immune-related
6	31583526	ACT	A	0.860021	0.132545	0.240957	1.16901e-08	chr6:31583526_ACT_A	59023	AS	Immune-related
6	30391829	T	G	0.878971	0.134586	0.209977	1.17693e-08	rs2524205	59104	AS	Immune-related
6	30393831	G	A	0.877788	0.134437	0.209867	1.18919e-08	rs2516685	59104	AS	Immune-related
6	30396747	T	C	0.877817	0.134457	0.209918	1.19264e-08	rs2516688	59104	AS	Immune-related
6	30385877	A	C	0.877515	0.134408	0.20988	1.19344e-08	rs2524209	59098	AS	Immune-related
6	30882045	A	G	0.82465	0.129813	0.317753	1.32245e-08	rs9295930	59104	AS	Immune-related
6	30391516	G	A	0.884278	0.135744	0.19931	1.37886e-08	rs35102994	59104	AS	Immune-related
6	30387996	A	AAATTGCCAT	0.883943	0.135767	0.19943	1.40107e-08	rs70987641	59096	AS	Immune-related
6	31276118	C	T	-0.863564	0.142445	0.448302	1.40585e-08	rs3094680	59103	AS	Immune-related
6	30379529	A	G	0.883719	0.135755	0.199521	1.40705e-08	rs970270	59104	AS	Immune-related
6	30380133	A	G	0.883719	0.135755	0.199521	1.40705e-08	rs1245219	59104	AS	Immune-related
6	31276053	G	A	-0.863574	0.142459	0.448239	1.40929e-08	rs2524076	59089	AS	Immune-related
6	30369519	T	C	0.883441	0.135731	0.199467	1.41381e-08	rs2022081	59100	AS	Immune-related
6	30367217	A	C	0.883439	0.135733	0.199474	1.41443e-08	rs886390	59098	AS	Immune-related
6	31228894	G	C	0.845398	0.132044	0.270236	1.45422e-08	rs3130944	59104	AS	Immune-related
6	31273315	C	G	-0.862902	0.142552	0.447714	1.46761e-08	rs2523599	59088	AS	Immune-related
6	31228016	A	G	0.844934	0.132023	0.27025	1.47089e-08	rs6933647	59099	AS	Immune-related
6	31489706	G	A	0.814236	0.130905	0.409936	1.47884e-08	rs3130915	58930	AS	Immune-related
6	32090899	T	C	1.11761	0.164315	0.0849266	1.52086e-08	rs115461385	59104	AS	Immune-related
6	30396950	G	C	0.864759	0.133878	0.21738	1.55819e-08	rs2072111	59104	AS	Immune-related
6	31345443	C	G	0.810039	0.13033	0.40158	1.60764e-08	rs9265885	59068	AS	Immune-related
6	31232004	A	G	0.842085	0.132162	0.27134	1.66625e-08	rs3134778	59092	AS	Immune-related
6	31227318	A	T	0.841674	0.132181	0.271402	1.69633e-08	rs3095251	59095	AS	Immune-related
6	31229158	A	G	0.84157	0.132189	0.27142	1.70467e-08	rs3134784	59104	AS	Immune-related
6	31230883	G	A	0.84157	0.132189	0.27142	1.70467e-08	rs3130937	59104	AS	Immune-related
6	31228420	T	C	0.841571	0.13219	0.271425	1.70487e-08	rs3130946	59101	AS	Immune-related
6	31231431	T	C	0.841558	0.132194	0.271445	1.70675e-08	rs3130473	59104	AS	Immune-related
6	31228518	G	A	0.841575	0.132216	0.271471	1.71348e-08	rs3130945	59104	AS	Immune-related
6	31230290	A	G	0.841417	0.132204	0.271541	1.71917e-08	rs3134781	59085	AS	Immune-related
6	31326751	C	T	0.816931	0.129856	0.321408	1.74787e-08	rs4959057	59104	AS	Immune-related
6	30389514	G	T	0.820729	0.130181	0.30456	1.75384e-08	rs9391682	59100	AS	Immune-related
6	31232123	A	G	0.84179	0.132333	0.272052	1.7542e-08	rs3134777	58860	AS	Immune-related
6	30388830	G	T	0.820598	0.130202	0.304666	1.76913e-08	rs3130136	59104	AS	Immune-related
6	30387534	TAAACCTA	T	0.820205	0.130233	0.304832	1.80692e-08	rs140047647	59062	AS	Immune-related
6	31231001	T	C	0.840875	0.132365	0.272171	1.81259e-08	rs3130936	59007	AS	Immune-related
6	31307783	C	T	0.819091	0.130482	0.323145	1.85443e-08	rs4335019	59068	AS	Immune-related
6	31306889	T	C	0.818186	0.130455	0.323048	1.90038e-08	rs76703505	59081	AS	Immune-related
6	31334434	A	G	0.814921	0.132568	0.429908	1.90893e-08	rs9265727	59094	AS	Immune-related
6	30855853	C	T	0.817394	0.130424	0.321188	1.93459e-08	rs9295928	59104	AS	Immune-related
6	31380021	G	A	-0.835968	0.138445	0.48094	1.95619e-08	rs4713460	59103	AS	Immune-related
6	30248426	A	G	0.836	0.13182	0.261721	2.00845e-08	rs9261604	58016	AS	Immune-related
6	30248430	T	C	0.836	0.13182	0.261721	2.00845e-08	rs9261605	58016	AS	Immune-related
6	31114527	G	T	0.808053	0.131128	0.401893	2.04894e-08	rs3130554	59104	AS	Immune-related
6	30934404	T	C	0.814884	0.130616	0.32211	2.19376e-08	rs10947114	59104	AS	Immune-related
6	31307914	C	A	0.814808	0.130621	0.324271	2.20989e-08	rs28615506	59088	AS	Immune-related
6	31331874	T	C	0.814895	0.133422	0.437749	2.22879e-08	rs9265616	58762	AS	Immune-related
6	31331891	G	T	0.814919	0.13343	0.437784	2.23105e-08	rs9265617	58755	AS	Immune-related
6	30371412	A	T	0.8283	0.13158	0.274497	2.24326e-08	rs3130360	58518	AS	Immune-related
6	31331230	T	C	0.814398	0.130628	0.324422	2.24461e-08	rs9378198	59079	AS	Immune-related
6	31331717	G	A	0.814306	0.130628	0.324441	2.25139e-08	rs9378241	59077	AS	Immune-related
6	31332549	G	A	0.814342	0.133401	0.437742	2.26006e-08	rs9265650	58788	AS	Immune-related
6	31330484	G	A	0.814208	0.13066	0.324548	2.2751e-08	rs28837374	59056	AS	Immune-related
6	31190783	GA	G	-0.835855	0.138906	0.491858	2.28718e-08	chr6:31190783_G_GA	58711	AS	Immune-related
6	31333740	T	A	0.814015	0.130666	0.324571	2.29113e-08	rs9378242	59098	AS	Immune-related
6	31346289	A	T	0.809566	0.133189	0.453333	2.32482e-08	rs12175330	59067	AS	Immune-related
6	31306974	A	C	0.82396	0.131898	0.313386	2.33024e-08	rs74803101	58061	AS	Immune-related
6	30897427	C	A	0.812124	0.130509	0.322609	2.35939e-08	rs2267641	59104	AS	Immune-related
6	30900181	C	T	0.812081	0.130552	0.322762	2.38424e-08	rs9468843	59104	AS	Immune-related
6	31491582	G	A	0.803535	0.131287	0.408186	2.39095e-08	rs9267305	59065	AS	Immune-related
6	31491494	C	CA	0.803533	0.131288	0.408191	2.39144e-08	rs9281504	59068	AS	Immune-related
6	31491511	G	A	0.803533	0.131288	0.408191	2.39144e-08	rs9267303	59068	AS	Immune-related
6	31491711	T	G	0.803503	0.131285	0.408189	2.39221e-08	rs7749255	59078	AS	Immune-related
6	32478013	C	G	1.28308	0.186655	0.0521507	2.4058e-08	rs9469131	59098	AS	Immune-related
6	31491920	T	A	0.803217	0.131288	0.408213	2.41663e-08	rs2516416	59104	AS	Immune-related
6	31492279	T	C	0.803217	0.131288	0.408213	2.41663e-08	rs2904592	59104	AS	Immune-related
6	31492507	G	C	0.803219	0.131288	0.408218	2.41674e-08	rs2395036	59102	AS	Immune-related
6	31239091	C	G	0.806926	0.130488	0.352303	2.45369e-08	rs2894186	59104	AS	Immune-related
6	30853584	T	C	0.811795	0.130662	0.323201	2.46661e-08	rs9501491	59067	AS	Immune-related
6	30936937	A	G	0.811214	0.1306	0.322829	2.48062e-08	rs12697941	59104	AS	Immune-related
6	31228241	C	T	0.811067	0.131301	0.354428	2.54402e-08	rs7769211	58507	AS	Immune-related
6	30934149	C	T	0.810208	0.130583	0.322931	2.55705e-08	rs12528271	59104	AS	Immune-related
6	30855589	A	T	0.811397	0.130788	0.323506	2.56395e-08	rs3916232	59104	AS	Immune-related
6	31492443	G	T	0.802513	0.131481	0.408975	2.58196e-08	rs2395035	59039	AS	Immune-related
6	31489872	C	T	0.801792	0.131372	0.408757	2.58696e-08	rs3130918	58996	AS	Immune-related
6	30857964	A	G	0.810249	0.13067	0.323412	2.6025e-08	rs9501340	59098	AS	Immune-related
6	31513129	G	A	0.858048	0.135135	0.218048	2.60531e-08	rs2516401	59097	AS	Immune-related
6	29583556	T	C	0.990136	0.15195	0.127803	2.68349e-08	rs2023497	59087	AS	Immune-related
6	29824456	A	G	0.926714	0.14402	0.167269	2.6973e-08	rs142986671	58083	AS	Immune-related
6	30385292	A	G	0.82244	0.131585	0.275607	2.71088e-08	rs3094710	58881	AS	Immune-related
6	31345265	T	A	0.805747	0.130937	0.358186	2.717e-08	rs2442732	59067	AS	Immune-related
6	30931794	T	C	0.808677	0.130636	0.323405	2.72389e-08	rs2286656	59104	AS	Immune-related
6	31492523	A	G	0.800557	0.131455	0.408186	2.76229e-08	rs2395037	59065	AS	Immune-related
6	31489182	G	A	0.800076	0.131415	0.409109	2.76478e-08	rs2523682	59104	AS	Immune-related
6	31489248	C	A	0.800076	0.131415	0.409109	2.76478e-08	rs3091285	59104	AS	Immune-related
6	31489827	A	G	0.800113	0.131427	0.409185	2.76892e-08	rs3130917	59087	AS	Immune-related
6	30934232	T	G	0.807414	0.130531	0.323303	2.78202e-08	rs10947113	59104	AS	Immune-related
6	32462591	A	C	1.27195	0.185893	0.0523992	2.82072e-08	rs58302219	59104	AS	Immune-related
6	30831266	C	T	0.802557	0.13126	0.382035	2.84826e-08	rs3094110	58492	AS	Immune-related
6	31114508	G	A	0.801321	0.131674	0.405116	2.89788e-08	rs3130553	59104	AS	Immune-related
6	31380039	G	A	-0.832545	0.140129	0.469478	2.94259e-08	rs4713462	59104	AS	Immune-related
6	31332291	G	C	0.813303	0.134416	0.440059	2.94483e-08	rs9265639	58074	AS	Immune-related
6	31330998	C	T	0.812251	0.131692	0.329873	3.04152e-08	rs9378239	58186	AS	Immune-related
6	29566093	A	G	0.985587	0.15198	0.128765	3.05809e-08	rs3094577	59104	AS	Immune-related
6	32405833	T	G	1.30451	0.191216	0.0511592	3.07751e-08	rs866536768	58015	AS	Immune-related
6	30373291	G	A	0.816059	0.131394	0.272376	3.28352e-08	rs3129816	59104	AS	Immune-related
6		1	2	-0.801467	0.131435	0.632055	3.36721e-08	HLA-B-T93	59104	AS	Immune-related
6		1	2	-0.801467	0.131435	0.632055	3.36721e-08	HLA-B-N94	59104	AS	Immune-related
6		1	2	0.801467	0.131435	0.367945	3.36721e-08	HLA-B-A95	59104	AS	Immune-related
6		1	2	-0.801467	0.131435	0.632055	3.36721e-08	HLA-B-T95	59104	AS	Immune-related
6	30389399	T	C	0.816553	0.131609	0.273509	3.37163e-08	rs3130139	59104	AS	Immune-related
6	30248420	C	T	0.81959	0.131977	0.274023	3.37295e-08	rs9261603	58132	AS	Immune-related
6	31202451	G	C	0.798421	0.131442	0.382458	3.40291e-08	rs9366770	58664	AS	Immune-related
6	30953180	A	G	0.804292	0.131024	0.325409	3.4235e-08	rs2240803	59104	AS	Immune-related
6	31275393	G	A	0.802256	0.131414	0.345256	3.59965e-08	rs3132486	59104	AS	Immune-related
6	31229919	T	G	0.801626	0.131502	0.357113	3.6196e-08	rs3130471	58980	AS	Immune-related
6	31229952	C	T	0.801626	0.131502	0.357113	3.6196e-08	rs3130524	58980	AS	Immune-related
6	31379280	T	C	-0.865654	0.148479	0.422821	3.63287e-08	rs9266638	59103	AS	Immune-related
6	30396525	A	G	0.817233	0.132124	0.274305	3.64217e-08	rs3130115	59104	AS	Immune-related
6	31379256	G	A	-0.865742	0.148524	0.422712	3.65359e-08	rs9266636	59078	AS	Immune-related
6	31379268	G	C	-0.865742	0.148524	0.422712	3.65359e-08	rs9266637	59078	AS	Immune-related
6	29566463	T	C	0.978628	0.151905	0.1294	3.66623e-08	rs3117072	59088	AS	Immune-related
6	30380318	G	A	0.815188	0.131889	0.274113	3.73053e-08	rs3129825	59025	AS	Immune-related
6	30380340	G	C	0.815188	0.131889	0.274113	3.73053e-08	rs3129826	59025	AS	Immune-related
6	31487826	C	T	0.798231	0.132508	0.413064	3.75777e-08	rs9267238	58054	AS	Immune-related
6	30391719	G	GC	0.814828	0.131956	0.274562	3.82737e-08	rs9280964	59034	AS	Immune-related
6	30391725	T	C	0.814828	0.131956	0.274562	3.82737e-08	rs9261736	59034	AS	Immune-related
6	31274897	C	T	0.800232	0.131382	0.345621	3.83716e-08	rs3132489	59017	AS	Immune-related
6	31351712	T	C	0.797549	0.13224	0.400182	3.85363e-08	rs9405083	58842	AS	Immune-related
6	30374735	T	G	0.81501	0.132041	0.27466	3.85958e-08	rs3132636	59104	AS	Immune-related
6	31344681	CA	C	-0.82255	0.139402	0.481748	3.87151e-08	chr6:31344681_C_CA	59091	AS	Immune-related
6	31215732	A	G	0.800552	0.131643	0.358275	3.87383e-08	rs3132502	58850	AS	Immune-related
6	29570626	C	G	0.977015	0.151994	0.129704	3.88052e-08	rs1003582	59104	AS	Immune-related
6	31332059	T	C	0.801339	0.133772	0.435916	3.89691e-08	rs9265626	58977	AS	Immune-related
6	31346235	T	C	-0.822567	0.139476	0.481523	3.92799e-08	rs12173764	59073	AS	Immune-related
6	31383956	C	T	-0.842256	0.143909	0.440399	3.93387e-08	rs2442753	59101	AS	Immune-related
6	30388020	T	A	0.813703	0.131966	0.274607	3.97338e-08	rs3094707	59088	AS	Immune-related
6	30393416	T	C	0.813939	0.132014	0.274651	3.97869e-08	rs3094698	59104	AS	Immune-related
6	30393641	G	A	0.813824	0.132008	0.274711	3.9886e-08	rs3094042	59104	AS	Immune-related
6	30390745	T	C	0.815652	0.132354	0.275058	4.01338e-08	rs3130144	59104	AS	Immune-related
6	30396464	GT	G	0.813506	0.13199	0.274669	4.01754e-08	chr6:30396464_GT_G	59102	AS	Immune-related
6	30392735	C	T	0.813502	0.131997	0.274753	4.02356e-08	rs3094699	59104	AS	Immune-related
6	30392254	G	A	0.813415	0.131983	0.274707	4.02402e-08	rs3094047	59103	AS	Immune-related
6	30390374	A	G	0.813407	0.131986	0.274711	4.02698e-08	rs3094051	59104	AS	Immune-related
6	30393455	T	C	0.813435	0.131991	0.274702	4.02763e-08	rs3094697	59104	AS	Immune-related
6	30390439	G	C	0.813681	0.132035	0.274736	4.02884e-08	rs3130143	59104	AS	Immune-related
6	30396168	C	T	0.813395	0.131987	0.274702	4.0293e-08	rs3130113	59104	AS	Immune-related
6	30392323	G	A	0.813388	0.131986	0.274711	4.03005e-08	rs3094046	59104	AS	Immune-related
6	30392467	A	G	0.813388	0.131986	0.274711	4.03005e-08	rs3130105	59104	AS	Immune-related
6	30392825	G	A	0.813388	0.131986	0.274711	4.03005e-08	rs3094045	59104	AS	Immune-related
6	30392943	G	A	0.813388	0.131986	0.274711	4.03005e-08	rs3094044	59104	AS	Immune-related
6	30393004	A	T	0.813388	0.131986	0.274711	4.03005e-08	rs3094043	59104	AS	Immune-related
6	30394116	A	G	0.813388	0.131986	0.274711	4.03005e-08	rs3130106	59104	AS	Immune-related
6	30394671	G	C	0.813388	0.131986	0.274711	4.03005e-08	rs3094037	59104	AS	Immune-related
6	30394837	T	G	0.813388	0.131986	0.274711	4.03005e-08	rs3130108	59104	AS	Immune-related
6	30394974	T	G	0.813388	0.131986	0.274711	4.03005e-08	rs3130109	59104	AS	Immune-related
6	30395507	C	T	0.813388	0.131986	0.274711	4.03005e-08	rs3130110	59104	AS	Immune-related
6	30386577	C	A	0.813274	0.131969	0.274692	4.03144e-08	rs3130130	59099	AS	Immune-related
6	30386865	G	A	0.813274	0.131969	0.274692	4.03144e-08	rs3094028	59099	AS	Immune-related
6	30387094	T	C	0.813274	0.131969	0.274692	4.03144e-08	rs3094709	59099	AS	Immune-related
6	30387148	T	G	0.813274	0.131969	0.274692	4.03144e-08	rs6939275	59099	AS	Immune-related
6	30387202	G	T	0.813274	0.131969	0.274692	4.03144e-08	rs3094027	59099	AS	Immune-related
6	30387320	C	T	0.813274	0.131969	0.274692	4.03144e-08	rs3130132	59099	AS	Immune-related
6	30394419	A	G	0.813412	0.131993	0.274745	4.03237e-08	rs3130107	59104	AS	Immune-related
6	30396412	C	A	0.813409	0.131993	0.274685	4.03237e-08	rs3130114	59104	AS	Immune-related
6	30386290	C	T	0.813262	0.131968	0.274704	4.03283e-08	rs2078679	59100	AS	Immune-related
6	30386313	G	A	0.813262	0.131968	0.274704	4.03283e-08	rs2078678	59100	AS	Immune-related
6	30380765	T	C	0.813309	0.131977	0.274736	4.0332e-08	rs3132623	59104	AS	Immune-related
6	30393703	G	A	0.813377	0.131989	0.274728	4.03395e-08	rs3094041	59104	AS	Immune-related
6	30376389	C	A	0.813799	0.132063	0.274964	4.03515e-08	rs3132633	59104	AS	Immune-related
6	30393982	G	A	0.813348	0.131986	0.274736	4.03543e-08	rs3094040	59104	AS	Immune-related
6	30395651	T	G	0.813366	0.131992	0.274728	4.03757e-08	rs3130112	59104	AS	Immune-related
6	30394478	G	A	0.813318	0.131985	0.274736	4.03878e-08	rs3094039	59104	AS	Immune-related
6	30393666	T	G	0.813408	0.132	0.27475	4.03952e-08	rs3094696	59090	AS	Immune-related
6	30382548	A	T	0.813202	0.13197	0.274728	4.04203e-08	rs3094715	59104	AS	Immune-related
6	30382590	A	G	0.813202	0.13197	0.274728	4.04203e-08	rs3130142	59104	AS	Immune-related
6	30382935	A	T	0.813202	0.13197	0.274728	4.04203e-08	rs2394818	59104	AS	Immune-related
6	30383662	G	GC	0.813202	0.13197	0.274728	4.04203e-08	rs9280961	59104	AS	Immune-related
6	30383748	C	A	0.813202	0.13197	0.274728	4.04203e-08	rs3130119	59104	AS	Immune-related
6	30384504	C	T	0.813202	0.13197	0.274728	4.04203e-08	rs3130121	59104	AS	Immune-related
6	30384536	A	C	0.813202	0.13197	0.274728	4.04203e-08	rs3094711	59104	AS	Immune-related
6	30385011	C	A	0.813202	0.13197	0.274728	4.04203e-08	rs3130124	59104	AS	Immune-related
6	30385190	T	C	0.813202	0.13197	0.274728	4.04203e-08	rs9261710	59104	AS	Immune-related
6	30381517	G	A	0.813203	0.131971	0.274728	4.04287e-08	rs9261700	59104	AS	Immune-related
6	30382036	A	G	0.8132	0.131971	0.274741	4.04315e-08	rs3132620	59103	AS	Immune-related
6	30389037	T	C	0.813184	0.131969	0.274699	4.04464e-08	rs3130138	59092	AS	Immune-related
6	30389051	T	G	0.813184	0.131969	0.274699	4.04464e-08	rs3094705	59092	AS	Immune-related
6	30382035	A	AG	0.813194	0.131973	0.274745	4.04501e-08	rs200933328	59104	AS	Immune-related
6	30380563	G	A	0.813342	0.131999	0.274897	4.04641e-08	rs3129828	59104	AS	Immune-related
6	30388500	G	T	0.813137	0.131965	0.274698	4.04688e-08	rs1072315	59103	AS	Immune-related
6	30388891	C	T	0.813137	0.131965	0.274698	4.04688e-08	rs3094706	59103	AS	Immune-related
6	30388901	TA	T	0.813137	0.131965	0.274698	4.04688e-08	rs60256163	59103	AS	Immune-related
6	30389193	G	A	0.813137	0.131965	0.274698	4.04688e-08	rs3094052	59103	AS	Immune-related
6	30384750	C	T	0.813327	0.132	0.274863	4.04744e-08	rs3130122	59104	AS	Immune-related
6	30392291	C	T	0.813336	0.132	0.274787	4.04744e-08	rs3094700	59104	AS	Immune-related
6	30391600	C	G	0.813164	0.131982	0.274736	4.05733e-08	rs3094702	59095	AS	Immune-related
6	30391625	G	A	0.813142	0.131979	0.274719	4.05733e-08	rs2078680	59104	AS	Immune-related
6	30391925	C	T	0.81314	0.131979	0.274728	4.05798e-08	rs3094701	59104	AS	Immune-related
6	30389299	CAA	C	0.813151	0.131982	0.274724	4.06022e-08	rs9278666	59092	AS	Immune-related
6	30373026	A	C	0.813196	0.131996	0.274829	4.06303e-08	rs3132639	59104	AS	Immune-related
6	30391663	G	A	0.813234	0.132005	0.274753	4.06565e-08	rs3094048	59104	AS	Immune-related
6	30377575	C	T	0.813651	0.132077	0.274981	4.06574e-08	rs1419652	59104	AS	Immune-related
6	30382310	A	C	0.813172	0.131995	0.27477	4.06593e-08	rs3130133	59104	AS	Immune-related
6	30393581	G	A	0.813205	0.132001	0.274812	4.06649e-08	rs9391683	59104	AS	Immune-related
6	30381424	G	A	0.813242	0.132014	0.274846	4.0709e-08	rs3094623	59104	AS	Immune-related
6	30376913	G	A	0.813334	0.132037	0.274888	4.07709e-08	rs3094062	59104	AS	Immune-related
6	31331000	T	G	0.806424	0.134916	0.442931	4.08113e-08	rs9265574	58210	AS	Immune-related
6	30372395	T	C	0.813868	0.132136	0.275218	4.0847e-08	rs3132642	59104	AS	Immune-related
6	30378362	A	G	0.812942	0.131982	0.274871	4.08639e-08	rs3130373	59104	AS	Immune-related
6	30378841	C	T	0.812936	0.131982	0.27488	4.08696e-08	rs3132628	59104	AS	Immune-related
6	30380138	G	A	0.812936	0.131982	0.27488	4.08696e-08	rs3129824	59104	AS	Immune-related
6	30378316	C	A	0.81294	0.131983	0.27488	4.08714e-08	rs3132629	59104	AS	Immune-related
6	30379301	T	C	0.812991	0.131993	0.274931	4.08799e-08	rs3132626	59104	AS	Immune-related
6	30394648	T	C	0.812937	0.131982	0.274745	4.08809e-08	rs3094038	59104	AS	Immune-related
6	30374013	C	T	0.812976	0.131994	0.274863	4.09204e-08	rs1419654	59104	AS	Immune-related
6	30374413	A	G	0.812976	0.131994	0.274863	4.09204e-08	rs3130368	59104	AS	Immune-related
6	30375406	C	T	0.812976	0.131994	0.274863	4.09204e-08	rs3132635	59104	AS	Immune-related
6	30375474	G	C	0.812976	0.131994	0.274863	4.09204e-08	rs3129819	59104	AS	Immune-related
6	30376685	A	T	0.812976	0.131994	0.274863	4.09204e-08	rs3132632	59104	AS	Immune-related
6	30379686	T	C	0.812919	0.131986	0.274914	4.0928e-08	rs970267	59104	AS	Immune-related
6	30372474	C	T	0.812969	0.131996	0.274871	4.09393e-08	rs3132641	59104	AS	Immune-related
6	30372620	A	G	0.812969	0.131996	0.274871	4.09393e-08	rs3130362	59104	AS	Immune-related
6	30372634	G	A	0.812969	0.131996	0.274871	4.09393e-08	rs3129814	59104	AS	Immune-related
6	30372943	G	A	0.812969	0.131996	0.274871	4.09393e-08	rs9261675	59104	AS	Immune-related
6	30376206	A	G	0.813015	0.132014	0.274821	4.10242e-08	rs3130369	59104	AS	Immune-related
6	30382037	G	A	0.813123	0.132039	0.274931	4.10667e-08	rs3094033	59104	AS	Immune-related
6	30377362	C	T	0.812928	0.132008	0.274914	4.10932e-08	rs1419653	59104	AS	Immune-related
6	30379462	A	G	0.812885	0.132002	0.274922	4.11055e-08	rs970269	59104	AS	Immune-related
6	30381605	T	C	0.812942	0.132016	0.274914	4.11358e-08	rs3132621	59104	AS	Immune-related
6	31332159	T	C	0.800214	0.133855	0.436493	4.1168e-08	rs9265633	58970	AS	Immune-related
6	31332164	T	G	0.800214	0.133855	0.436493	4.1168e-08	rs9265635	58970	AS	Immune-related
6	31332149	A	G	0.800271	0.133872	0.43653	4.1242e-08	rs9265632	58949	AS	Immune-related
6	31230436	G	T	0.797895	0.131539	0.357774	4.12658e-08	rs3130940	59103	AS	Immune-related
6	31230855	G	T	0.797895	0.131539	0.357774	4.12658e-08	rs3130938	59103	AS	Immune-related
6	30380897	C	T	0.812562	0.131969	0.274838	4.12762e-08	rs3132622	59104	AS	Immune-related
6	31229063	C	T	0.79788	0.131541	0.357771	4.13019e-08	rs3130522	59102	AS	Immune-related
6	31229070	G	A	0.79788	0.131541	0.357771	4.13019e-08	rs3130943	59102	AS	Immune-related
6	31229486	A	G	0.797873	0.131542	0.357776	4.1319e-08	rs3134783	59104	AS	Immune-related
6	31229751	G	A	0.797873	0.131542	0.357776	4.1319e-08	rs3130470	59104	AS	Immune-related
6	30373647	A	G	0.812855	0.13203	0.274964	4.13733e-08	rs3130366	59104	AS	Immune-related
6	31229516	T	C	0.797862	0.131548	0.357785	4.13847e-08	rs3130942	59104	AS	Immune-related
6	30380389	G	A	0.812768	0.13203	0.275032	4.14839e-08	rs3129827	59104	AS	Immune-related
6	30380110	C	T	0.813137	0.132095	0.275117	4.1503e-08	rs3132624	59104	AS	Immune-related
6	31513369	C	A	0.838293	0.134475	0.227032	4.15777e-08	rs2246871	59104	AS	Immune-related
6	30372368	C	T	0.8131	0.132193	0.275083	4.23019e-08	rs3132643	59104	AS	Immune-related
6	30395543	T	G	0.812184	0.132038	0.275023	4.23867e-08	rs3130111	59095	AS	Immune-related
6	30388008	T	C	0.812777	0.132139	0.275276	4.25344e-08	rs3094708	58939	AS	Immune-related
6	30393125	C	CA	0.81196	0.13202	0.275077	4.25716e-08	rs9280966	59069	AS	Immune-related
6	31334540	G	T	0.798745	0.133792	0.436625	4.26118e-08	rs9265734	59101	AS	Immune-related
6	31334185	T	C	0.798725	0.133792	0.436638	4.26363e-08	rs9265713	59097	AS	Immune-related
6	31334189	G	A	0.798725	0.133792	0.436638	4.26363e-08	rs9265714	59097	AS	Immune-related
6	31231120	A	G	0.797526	0.13164	0.35814	4.2715e-08	rs3134779	59023	AS	Immune-related
6	32234119	T	A	1.10502	0.168125	0.0839753	4.27612e-08	rs2555467	58541	AS	Immune-related
6	31344793	C	T	-0.823957	0.140134	0.479758	4.2845e-08	rs4397267	58640	AS	Immune-related
6	31334085	T	C	0.798877	0.133843	0.436717	4.28884e-08	rs9265706	59068	AS	Immune-related
6	31332525	G	A	0.801233	0.134373	0.443494	4.29161e-08	rs9265648	58737	AS	Immune-related
6	31332538	C	G	0.801233	0.134373	0.443494	4.29161e-08	rs9265649	58737	AS	Immune-related
6	31334099	A	T	0.798852	0.133843	0.436734	4.29299e-08	rs9265707	59068	AS	Immune-related
6	31334106	G	A	0.798852	0.133843	0.436734	4.29299e-08	rs9265709	59068	AS	Immune-related
6	31334117	C	T	0.798852	0.133843	0.436734	4.29299e-08	rs9265710	59068	AS	Immune-related
6	31334071	G	T	0.798831	0.133843	0.436727	4.29546e-08	rs9265705	59069	AS	Immune-related
6	31334065	T	A	0.798831	0.133843	0.436728	4.29556e-08	rs9265704	59070	AS	Immune-related
6	31331727	G	C	0.798487	0.13379	0.436612	4.29596e-08	rs9265608	59096	AS	Immune-related
6	31330850	A	G	0.798514	0.133795	0.436635	4.29665e-08	rs9265570	59094	AS	Immune-related
6	30383178	T	C	0.812437	0.13216	0.27532	4.29823e-08	rs2394820	59104	AS	Immune-related
6	31329315	C	T	0.798445	0.133791	0.43662	4.30239e-08	rs9265477	59104	AS	Immune-related
6	31334101	A	G	0.7989	0.133862	0.436856	4.30328e-08	rs9265708	59040	AS	Immune-related
6	31333760	T	C	0.798503	0.133802	0.436629	4.30467e-08	rs9265698	59096	AS	Immune-related
6	31331673	C	T	0.798427	0.133791	0.436629	4.30487e-08	rs9265604	59104	AS	Immune-related
6	31331845	A	G	0.798429	0.133791	0.436633	4.30497e-08	rs9265615	59100	AS	Immune-related
6	31333838	C	T	0.798433	0.133794	0.436635	4.30705e-08	rs9265700	59102	AS	Immune-related
6	31330698	C	T	0.798529	0.13381	0.436687	4.30735e-08	rs9265564	59087	AS	Immune-related
6	31330709	A	G	0.798529	0.13381	0.436687	4.30735e-08	rs9265565	59087	AS	Immune-related
6	31333052	A	G	0.798434	0.133795	0.436639	4.30745e-08	rs9265669	59098	AS	Immune-related
6	31333085	G	A	0.798434	0.133795	0.43664	4.30745e-08	rs9265670	59099	AS	Immune-related
6	31332472	A	G	0.798433	0.133795	0.43664	4.30765e-08	rs9265646	59099	AS	Immune-related
6	31332637	C	T	0.798433	0.133795	0.43664	4.30765e-08	rs9265653	59099	AS	Immune-related
6	31332744	C	G	0.798433	0.133795	0.43664	4.30765e-08	rs9265657	59099	AS	Immune-related
6	31332811	C	G	0.798433	0.133795	0.43664	4.30765e-08	rs9265659	59099	AS	Immune-related
6	31333743	T	C	0.798501	0.133811	0.436638	4.31251e-08	rs9265696	59097	AS	Immune-related
6	31264170	A	G	0.791959	0.130704	0.348948	4.31787e-08	rs2524110	59036	AS	Immune-related
6	31330973	G	A	0.798512	0.13382	0.436665	4.31897e-08	rs9265573	59091	AS	Immune-related
6	31333721	T	C	0.798449	0.133812	0.436665	4.32096e-08	rs9265695	59098	AS	Immune-related
6	31334351	C	T	0.798587	0.133842	0.436884	4.32952e-08	rs9265722	59058	AS	Immune-related
6	31334364	G	A	0.798587	0.133842	0.436884	4.32952e-08	rs9265725	59058	AS	Immune-related
6	31332326	AAG	A	0.79851	0.133834	0.436811	4.33291e-08	rs9279130	59053	AS	Immune-related
6	31332347	T	C	0.79851	0.133834	0.436811	4.33291e-08	rs9265641	59053	AS	Immune-related
6	28947217	T	C	1.04945	0.161319	0.0990711	4.33361e-08	rs57385192	59104	AS	Immune-related
6	31331494	C	CGT	0.798584	0.133873	0.436867	4.35843e-08	rs9281351	59034	AS	Immune-related
6	31331917	A	G	0.798549	0.133868	0.436832	4.35843e-08	rs9265621	59049	AS	Immune-related
6	31331523	A	C	0.798585	0.133876	0.436884	4.36144e-08	rs9265598	59034	AS	Immune-related
6	31331551	G	C	0.798585	0.133876	0.436884	4.36144e-08	rs9265601	59034	AS	Immune-related
6	31331552	G	C	0.798585	0.133876	0.436884	4.36144e-08	rs9265602	59034	AS	Immune-related
6	31330488	G	A	0.798429	0.133853	0.436863	4.36164e-08	rs9265550	59070	AS	Immune-related
6	31330493	G	A	0.798429	0.133853	0.436863	4.36164e-08	rs9265551	59070	AS	Immune-related
6	31331993	G	A	0.798546	0.133871	0.436837	4.36184e-08	rs9265623	59046	AS	Immune-related
6	31334309	A	T	0.79863	0.133889	0.437012	4.36536e-08	rs9265719	59043	AS	Immune-related
6	31334313	C	G	0.79863	0.133889	0.437012	4.36536e-08	rs9265720	59043	AS	Immune-related
6	31334320	C	G	0.79863	0.133889	0.437012	4.36536e-08	rs9265721	59043	AS	Immune-related
6	31330321	A	G	0.798619	0.133892	0.436883	4.37029e-08	rs9265539	59049	AS	Immune-related
6	31332376	C	T	0.798612	0.133897	0.437056	4.37593e-08	rs9265642	58989	AS	Immune-related
6	31332386	C	T	0.798612	0.133897	0.437056	4.37593e-08	rs9265643	58989	AS	Immune-related
6	31331535	A	G	0.798604	0.1339	0.436911	4.38026e-08	rs9265600	59028	AS	Immune-related
6	31332017	A	G	0.798479	0.133882	0.436865	4.38077e-08	rs9265625	59048	AS	Immune-related
6	30370881	A	G	0.811523	0.132103	0.275277	4.38571e-08	rs3130359	59104	AS	Immune-related
6	31330076	A	G	0.798676	0.133922	0.436961	4.38925e-08	rs9265519	59027	AS	Immune-related
6	31330082	C	G	0.798676	0.133922	0.436961	4.38925e-08	rs9265520	59027	AS	Immune-related
6	31330576	T	G	0.798286	0.133907	0.437148	4.43241e-08	rs9265558	59012	AS	Immune-related
6	31332133	T	C	0.798682	0.133973	0.437067	4.43629e-08	rs9265630	58983	AS	Immune-related
6	31332143	T	C	0.798682	0.133973	0.437067	4.43629e-08	rs9265631	58983	AS	Immune-related
6	31332693	C	T	0.7978	0.133839	0.436853	4.43946e-08	rs9265655	59053	AS	Immune-related
6	31330863	T	C	0.798588	0.133964	0.437221	4.44171e-08	rs9265571	58969	AS	Immune-related
6	31331695	G	A	0.798531	0.133958	0.437011	4.44386e-08	rs9265605	59026	AS	Immune-related
6	31332676	A	G	0.797841	0.133858	0.436886	4.45174e-08	rs9265654	59036	AS	Immune-related
6	31331714	G	A	0.798446	0.133957	0.437017	4.45523e-08	rs9265606	59024	AS	Immune-related
6	31331715	A	G	0.798446	0.133957	0.437017	4.45523e-08	rs9265607	59024	AS	Immune-related
6	31353801	A	G	-0.821532	0.139952	0.480322	4.46313e-08	rs7762909	58694	AS	Immune-related
6	31330533	T	C	0.79848	0.133971	0.437346	4.46457e-08	rs9265553	58967	AS	Immune-related
6	31330298	A	G	0.798859	0.134058	0.437401	4.49024e-08	rs9265537	58923	AS	Immune-related
6	31330288	C	A	0.798857	0.134058	0.437403	4.49087e-08	rs9265535	58925	AS	Immune-related
6	30370806	C	G	0.81053	0.132071	0.275269	4.50225e-08	rs3130358	59104	AS	Immune-related
6	31333321	G	A	0.797747	0.133912	0.43716	4.51679e-08	rs9265681	59023	AS	Immune-related
6	31333341	A	G	0.797747	0.133912	0.43716	4.51679e-08	rs9265682	59023	AS	Immune-related
6	31333517	G	GT	0.798112	0.134008	0.437305	4.55439e-08	rs9281355	58976	AS	Immune-related
6	31333527	A	G	0.798112	0.134008	0.437305	4.55439e-08	rs9265685	58976	AS	Immune-related
6	30850089	A	G	0.788988	0.131363	0.387233	4.55607e-08	rs3095350	59104	AS	Immune-related
6	31333689	G	C	0.798924	0.134158	0.437516	4.57646e-08	rs9265694	58839	AS	Immune-related
6	31333191	C	T	0.798611	0.13411	0.437532	4.57857e-08	rs9265675	58854	AS	Immune-related
6	31330235	T	C	0.798178	0.13405	0.437628	4.58353e-08	rs9265531	58929	AS	Immune-related
6	31334128	G	A	0.798325	0.134089	0.437296	4.59886e-08	rs9265711	58968	AS	Immune-related
6	31331765	C	G	0.798917	0.134195	0.437702	4.6153e-08	rs9265609	58806	AS	Immune-related
6	31331767	A	G	0.798917	0.134195	0.437702	4.6153e-08	rs9265610	58806	AS	Immune-related
6	31331777	G	A	0.798917	0.134195	0.437702	4.6153e-08	rs9265611	58806	AS	Immune-related
6	31330251	C	A	0.798341	0.134165	0.437996	4.67089e-08	rs9265532	58835	AS	Immune-related
6	31330252	A	G	0.798341	0.134165	0.437996	4.67089e-08	rs9265533	58835	AS	Immune-related
6	30372309	T	C	0.808873	0.131974	0.27559	4.67348e-08	rs3132644	59104	AS	Immune-related
6	31330195	G	C	0.799158	0.134311	0.438136	4.69019e-08	rs9265529	58701	AS	Immune-related
6	31321981	T	C	0.796091	0.133837	0.437162	4.69602e-08	rs9265200	59104	AS	Immune-related
6	31333569	G	A	0.799159	0.134364	0.438085	4.74209e-08	rs9265688	58693	AS	Immune-related
6	31333667	T	C	0.798695	0.134296	0.438029	4.74799e-08	rs9265693	58737	AS	Immune-related
6	31332863	A	G	0.799098	0.134341	0.437584	4.75839e-08	rs9265660	58559	AS	Immune-related
6	31303439	T	G	0.794713	0.131374	0.342448	4.76409e-08	rs7750854	59101	AS	Immune-related
6	31330412	A	T	0.798083	0.134249	0.438094	4.79546e-08	rs9265544	58783	AS	Immune-related
6	31331335	C	T	0.798884	0.134395	0.438459	4.81881e-08	rs9265587	58660	AS	Immune-related
6	31331348	C	T	0.798884	0.134395	0.438459	4.81881e-08	rs9265588	58660	AS	Immune-related
6	31331412	G	A	0.798628	0.134354	0.438312	4.81915e-08	rs9265596	58666	AS	Immune-related
6	31331406	T	C	0.79863	0.134356	0.438319	4.8207e-08	rs9265595	58665	AS	Immune-related
6	31332900	A	G	0.799261	0.134441	0.437812	4.83348e-08	rs9265663	58508	AS	Immune-related
6	31333477	G	T	0.79926	0.134471	0.438632	4.83448e-08	rs9265684	58605	AS	Immune-related
6	31333479	TA	T	0.79926	0.134471	0.438632	4.83448e-08	rs9279131	58605	AS	Immune-related
6	31331276	A	AG	0.798275	0.134351	0.438477	4.86945e-08	rs141882366	58734	AS	Immune-related
6	31331282	GATAT	G	0.798275	0.134351	0.438477	4.86945e-08	rs201916431	58734	AS	Immune-related
6	31274414	G	A	0.78929	0.130928	0.35358	4.87978e-08	rs12111032	59104	AS	Immune-related
6	31332881	A	C	0.799202	0.134482	0.437901	4.88484e-08	rs9265662	58503	AS	Immune-related
6	31332198	C	T	0.796494	0.134149	0.43843	4.94436e-08	rs9265637	58974	AS	Immune-related
6	31330260	C	G	0.798819	0.134515	0.43884	4.94926e-08	rs9265534	58576	AS	Immune-related
6	31331396	T	C	0.798487	0.134481	0.438825	4.9713e-08	rs9265594	58602	AS	Immune-related
6	31297960	G	A	0.811191	0.137911	0.48853	4.97657e-08	rs2853923	58455	AS	Immune-related
6	31209171	T	C	0.793152	0.131688	0.35925	4.98563e-08	rs3130511	59080	AS	Immune-related
6	31331384	A	G	0.798488	0.134509	0.43887	4.99919e-08	rs9265593	58596	AS	Immune-related

## Sheet: ASTHMA
chromosome	base_pair_location	effect_allele	other_allele	beta	standard_error	effect_allele_freq	p_value	variant_ID	n	trait	category
6		1	2	-0.393727	0.0627585	0.0912291	5.06291e-11	HLA-DQA1*06:01	59230	ASTHMA	Immune-related
6		1	2	-0.389123	0.0626785	0.0911953	8.16959e-11	HLA-DQA1*06	59230	ASTHMA	Immune-related
6	32640958	G	A	-0.377358	0.0612138	0.0964778	1.20901e-10	rs375608727	58288	ASTHMA	Immune-related
6	32600196	CA	C	0.204021	0.0314418	0.386399	1.38522e-10	chr6:32600196_C_CA	58591	ASTHMA	Immune-related
6	32660353	G	A	-0.384797	0.0629007	0.0904967	1.54771e-10	rs375217182	59074	ASTHMA	Immune-related
6		1	2	-0.368164	0.0601263	0.0979909	1.6957e-10	HLA-DRB1*12:02	59230	ASTHMA	Immune-related
6		1	2	-0.38151	0.0625148	0.0912038	1.75073e-10	HLA-DQA1*06:01:01	59230	ASTHMA	Immune-related
6	32618563	G	A	-0.366243	0.0600638	0.0981177	2.03357e-10	rs145570027	59184	ASTHMA	Immune-related
6	32641021	G	T	-0.370682	0.0610095	0.0965491	2.28628e-10	rs77455945	58390	ASTHMA	Immune-related
6	32641031	G	A	-0.37052	0.0610113	0.0965352	2.33174e-10	rs141274999	58388	ASTHMA	Immune-related
6		1	2	-0.362604	0.0599741	0.0981428	2.93218e-10	HLA-DRB1*12:02:01	59230	ASTHMA	Immune-related
6	32619753	G	A	-0.362458	0.0602217	0.0990467	3.54054e-10	rs369095149	58220	ASTHMA	Immune-related
6	32609432	G	T	-0.36182	0.0602037	0.0974564	3.72143e-10	rs185093297	59129	ASTHMA	Immune-related
6	32620651	A	C	-0.361254	0.0602455	0.0991048	4.13266e-10	rs139460958	58085	ASTHMA	Immune-related
6	32713302	A	G	-0.385705	0.0647233	0.0855405	4.35301e-10	rs111495201	59089	ASTHMA	Immune-related
6	32610305	T	C	0.198874	0.0315474	0.374422	4.583e-10	rs674313	59230	ASTHMA	Immune-related
6	32600649	T	C	0.200074	0.031764	0.364064	4.86979e-10	rs9270752	58737	ASTHMA	Immune-related
6	32624960	G	A	-0.343968	0.0574208	0.106027	4.87708e-10	rs28421666	59230	ASTHMA	Immune-related
6	32600018	G	A	0.199078	0.0316483	0.364942	5.10787e-10	rs592362	59193	ASTHMA	Immune-related
6	32600286	A	G	0.198734	0.0316547	0.364796	5.50871e-10	rs593635	59192	ASTHMA	Immune-related
6	32701037	C	A	-0.275427	0.0455688	0.167384	5.87977e-10	rs9275380	59014	ASTHMA	Immune-related
6	32701054	C	T	-0.275427	0.0455688	0.167384	5.87977e-10	rs9275382	59014	ASTHMA	Immune-related
6	32696105	A	G	-0.383388	0.0648576	0.0851338	6.00551e-10	rs113154049	58919	ASTHMA	Immune-related
6	32602372	G	A	0.198171	0.031653	0.364918	6.13338e-10	rs2454137	59216	ASTHMA	Immune-related
6	32603040	A	T	0.197717	0.0317145	0.363933	7.23852e-10	rs678770	59085	ASTHMA	Immune-related
6	32685891	G	A	-0.376062	0.0638557	0.0870314	7.24636e-10	rs113251386	59197	ASTHMA	Immune-related
6	32702557	T	C	-0.376211	0.063928	0.0869305	7.50775e-10	rs117736824	59214	ASTHMA	Immune-related
6	32615551	C	T	0.196487	0.0315991	0.369011	7.88915e-10	rs9271344	59230	ASTHMA	Immune-related
6	32600169	T	C	0.197537	0.0317935	0.361744	8.31917e-10	rs3998183	58594	ASTHMA	Immune-related
6	32689450	C	T	-0.375282	0.0639437	0.0868482	8.36912e-10	rs113201741	59201	ASTHMA	Immune-related
6	32686259	A	G	-0.374673	0.0638684	0.0869154	8.46525e-10	rs371087333	59184	ASTHMA	Immune-related
6	32609864	T	G	0.196526	0.0316837	0.363774	8.78517e-10	rs535773	59203	ASTHMA	Immune-related
6	32707289	T	C	-0.37417	0.0638399	0.087042	8.87462e-10	rs547480736	59230	ASTHMA	Immune-related
6	32700706	C	T	-0.374076	0.0638402	0.0870336	8.96541e-10	rs112230901	59230	ASTHMA	Immune-related
6	32700922	T	A	-0.374076	0.0638402	0.0870336	8.96541e-10	rs113467005	59230	ASTHMA	Immune-related
6	32700948	T	TC	-0.374076	0.0638402	0.0870336	8.96541e-10	rs145482454	59230	ASTHMA	Immune-related
6	32701180	T	C	-0.374076	0.0638402	0.0870336	8.96541e-10	rs112679091	59230	ASTHMA	Immune-related
6	32701408	T	C	-0.374076	0.0638402	0.0870336	8.96541e-10	rs113919826	59230	ASTHMA	Immune-related
6	32701472	A	C	-0.374076	0.0638402	0.0870336	8.96541e-10	rs111808493	59230	ASTHMA	Immune-related
6	32707581	T	C	-0.374076	0.0638402	0.0870336	8.96541e-10	rs112802378	59230	ASTHMA	Immune-related
6	32708611	G	A	-0.374076	0.0638402	0.0870336	8.96541e-10	rs116953562	59230	ASTHMA	Immune-related
6	32710027	T	TC	-0.374076	0.0638402	0.0870336	8.96541e-10	rs200518968	59230	ASTHMA	Immune-related
6	32710045	C	T	-0.374076	0.0638402	0.0870336	8.96541e-10	rs112057165	59230	ASTHMA	Immune-related
6	32710183	C	T	-0.374076	0.0638402	0.0870336	8.96541e-10	rs112941700	59230	ASTHMA	Immune-related
6	32710287	T	C	-0.374076	0.0638402	0.0870336	8.96541e-10	rs113556552	59230	ASTHMA	Immune-related
6	32702512	T	A	-0.374009	0.0638417	0.0870281	9.03795e-10	rs112678772	59228	ASTHMA	Immune-related
6	32702741	G	A	-0.374009	0.0638417	0.0870281	9.03795e-10	rs113738873	59228	ASTHMA	Immune-related
6	32703077	A	G	-0.373934	0.0638426	0.0870211	9.11465e-10	rs112947282	59227	ASTHMA	Immune-related
6	32606702	T	G	0.196491	0.0317153	0.363566	9.18185e-10	rs617058	59230	ASTHMA	Immune-related
6	32714073	A	AT	-0.385015	0.0658622	0.0832494	9.1829e-10	rs375407646	58577	ASTHMA	Immune-related
6	32704121	T	A	-0.373868	0.0638481	0.0870072	9.21298e-10	rs868391716	59225	ASTHMA	Immune-related
6	32703951	C	T	-0.373835	0.0638473	0.0870057	9.24123e-10	rs113380489	59226	ASTHMA	Immune-related
6	32703991	T	C	-0.373835	0.0638473	0.0870057	9.24123e-10	rs112512026	59226	ASTHMA	Immune-related
6	32705115	A	G	-0.373835	0.0638473	0.0870057	9.24123e-10	rs117392376	59226	ASTHMA	Immune-related
6	32691932	C	T	-0.373611	0.0638414	0.0869998	9.42584e-10	rs112289364	59230	ASTHMA	Immune-related
6	32691945	A	T	-0.373611	0.0638414	0.0869998	9.42584e-10	rs113488175	59230	ASTHMA	Immune-related
6	32696281	G	A	-0.373611	0.0638414	0.0869998	9.42584e-10	rs112205942	59230	ASTHMA	Immune-related
6	32696471	A	C	-0.373611	0.0638414	0.0869998	9.42584e-10	rs112576294	59230	ASTHMA	Immune-related
6	32696869	C	T	-0.373611	0.0638414	0.0869998	9.42584e-10	rs75786451	59230	ASTHMA	Immune-related
6	32696906	T	C	-0.373611	0.0638414	0.0869998	9.42584e-10	rs75444829	59230	ASTHMA	Immune-related
6	32696927	T	C	-0.373611	0.0638414	0.0869998	9.42584e-10	rs76175267	59230	ASTHMA	Immune-related
6	32697245	T	TC	-0.373611	0.0638414	0.0869998	9.42584e-10	rs141860709	59230	ASTHMA	Immune-related
6	32697323	A	C	-0.373611	0.0638414	0.0869998	9.42584e-10	rs112767544	59230	ASTHMA	Immune-related
6	32697359	G	T	-0.373611	0.0638414	0.0869998	9.42584e-10	rs140055405	59230	ASTHMA	Immune-related
6	32697378	C	T	-0.373611	0.0638414	0.0869998	9.42584e-10	rs112495399	59230	ASTHMA	Immune-related
6	32697557	C	T	-0.373611	0.0638414	0.0869998	9.42584e-10	rs112394065	59230	ASTHMA	Immune-related
6	32697570	A	T	-0.373611	0.0638414	0.0869998	9.42584e-10	rs111929630	59230	ASTHMA	Immune-related
6	32697654	G	A	-0.373611	0.0638414	0.0869998	9.42584e-10	rs113853932	59230	ASTHMA	Immune-related
6	32700655	A	G	-0.373565	0.0638457	0.0869918	9.49555e-10	rs113166495	59224	ASTHMA	Immune-related
6	32697770	C	T	-0.373525	0.0638424	0.0869929	9.51744e-10	rs116436080	59229	ASTHMA	Immune-related
6	32691961	G	T	-0.373495	0.063847	0.0869844	9.57922e-10	rs114265258	59229	ASTHMA	Immune-related
6	32692300	A	G	-0.373451	0.0638433	0.0869859	9.59754e-10	rs73407315	59228	ASTHMA	Immune-related
6	32692324	G	A	-0.373451	0.0638433	0.0869859	9.59754e-10	rs111328907	59228	ASTHMA	Immune-related
6	32692370	T	C	-0.373451	0.0638433	0.0869859	9.59754e-10	rs113846532	59228	ASTHMA	Immune-related
6	32692463	A	T	-0.373451	0.0638433	0.0869859	9.59754e-10	rs111684284	59228	ASTHMA	Immune-related
6	32692864	A	G	-0.373451	0.0638433	0.0869859	9.59754e-10	rs116474044	59228	ASTHMA	Immune-related
6	32692882	A	C	-0.373451	0.0638433	0.0869859	9.59754e-10	rs142700936	59228	ASTHMA	Immune-related
6	32692884	A	G	-0.373451	0.0638433	0.0869859	9.59754e-10	rs150369468	59228	ASTHMA	Immune-related
6	32693462	C	T	-0.373451	0.0638433	0.0869859	9.59754e-10	rs113180107	59228	ASTHMA	Immune-related
6	32695049	T	C	-0.373451	0.0638433	0.0869859	9.59754e-10	rs112643393	59228	ASTHMA	Immune-related
6	32695466	G	A	-0.373451	0.0638433	0.0869859	9.59754e-10	rs111940765	59228	ASTHMA	Immune-related
6	32695642	C	A	-0.373451	0.0638433	0.0869859	9.59754e-10	rs113404909	59228	ASTHMA	Immune-related
6	32692982	C	CT	-0.373358	0.0638443	0.0869789	9.6984e-10	rs151092172	59227	ASTHMA	Immune-related
6	32691875	A	G	-0.373235	0.0638454	0.0869719	9.83218e-10	rs115595864	59226	ASTHMA	Immune-related
6	32691876	G	T	-0.373235	0.0638454	0.0869719	9.83218e-10	rs115080293	59226	ASTHMA	Immune-related
6	32693237	C	CT	-0.37335	0.0638716	0.0869499	9.86893e-10	rs199812614	59195	ASTHMA	Immune-related
6	32697918	T	C	-0.373184	0.0638461	0.086965	9.8894e-10	rs111258791	59225	ASTHMA	Immune-related
6	32698058	G	A	-0.373184	0.0638461	0.086965	9.8894e-10	rs111952567	59225	ASTHMA	Immune-related
6	32698597	A	C	-0.373184	0.0638461	0.086965	9.8894e-10	rs113702169	59225	ASTHMA	Immune-related
6	32693801	C	T	-0.373048	0.0638564	0.0869411	1.01051e-09	rs112669309	59224	ASTHMA	Immune-related
6	32693815	TA	T	-0.373034	0.0638609	0.0869797	1.01515e-09	rs202093441	59192	ASTHMA	Immune-related
6	32700520	A	G	-0.372992	0.063856	0.08694	1.01583e-09	rs116552012	59219	ASTHMA	Immune-related
6	32711985	G	T	-0.372952	0.0638527	0.0869499	1.01749e-09	rs113239320	59218	ASTHMA	Immune-related
6	32712235	C	G	-0.372939	0.0638548	0.0869459	1.02021e-09	rs112116290	59215	ASTHMA	Immune-related
6	32709381	C	A	-0.372923	0.0638629	0.0869261	1.02809e-09	rs114931041	59217	ASTHMA	Immune-related
6	32709458	T	G	-0.372923	0.0638629	0.0869261	1.02809e-09	rs116823632	59217	ASTHMA	Immune-related
6	32700291	T	A	-0.3729	0.063859	0.0869286	1.02813e-09	rs115072775	59221	ASTHMA	Immune-related
6	32713090	A	G	-0.372763	0.0638451	0.0869422	1.03348e-09	rs112037412	59229	ASTHMA	Immune-related
6	32711949	A	G	-0.372792	0.0638543	0.086922	1.03571e-09	rs113413656	59214	ASTHMA	Immune-related
6	32700444	G	T	-0.372821	0.0638628	0.0869191	1.03899e-09	rs115135952	59216	ASTHMA	Immune-related
6	32713531	C	T	-0.372694	0.0638461	0.0869352	1.04165e-09	rs73396625	59228	ASTHMA	Immune-related
6	32712575	A	G	-0.372666	0.0638454	0.0869338	1.04434e-09	rs115719910	59229	ASTHMA	Immune-related
6	32712671	C	T	-0.372666	0.0638454	0.0869338	1.04434e-09	rs113186560	59229	ASTHMA	Immune-related
6	32712376	C	T	-0.372574	0.0638465	0.0869268	1.05529e-09	rs111670117	59228	ASTHMA	Immune-related
6	32712490	A	T	-0.372574	0.0638465	0.0869268	1.05529e-09	rs111723134	59228	ASTHMA	Immune-related
6	32690332	A	G	-0.372538	0.0638618	0.0869011	1.0692e-09	rs73405373	59211	ASTHMA	Immune-related
6	32700729	G	C	-0.372514	0.0638627	0.0868926	1.07268e-09	rs149087871	59211	ASTHMA	Immune-related
6	32700730	G	T	-0.372514	0.0638627	0.0868926	1.07268e-09	rs55974168	59211	ASTHMA	Immune-related
6	32701069	T	G	-0.269032	0.0451874	0.16912	1.08081e-09	rs9275383	59230	ASTHMA	Immune-related
6	32691330	A	G	-0.375052	0.0643548	0.0858726	1.09224e-09	rs112825165	59105	ASTHMA	Immune-related
6	32691353	G	A	-0.374967	0.0643557	0.0858656	1.10263e-09	rs112283910	59104	ASTHMA	Immune-related
6	32692387	A	G	-0.377529	0.0648435	0.0848041	1.10974e-09	rs111771687	58983	ASTHMA	Immune-related
6	32692395	G	A	-0.377529	0.0648435	0.0848041	1.10974e-09	rs112837888	58983	ASTHMA	Immune-related
6	32692399	C	G	-0.377529	0.0648435	0.0848041	1.10974e-09	rs113639666	58983	ASTHMA	Immune-related
6	32692459	CT	C	-0.377529	0.0648435	0.0848041	1.10974e-09	rs199677907	58983	ASTHMA	Immune-related
6	32689733	T	C	-0.37214	0.0638669	0.0868677	1.11843e-09	rs112097452	59205	ASTHMA	Immune-related
6	32689849	ACAGAC	A	-0.37214	0.0638669	0.0868677	1.11843e-09	rs199961461	59205	ASTHMA	Immune-related
6	32689922	A	G	-0.37214	0.0638669	0.0868677	1.11843e-09	rs112179735	59205	ASTHMA	Immune-related
6	32690707	G	T	-0.372037	0.0638579	0.0868695	1.12497e-09	rs113542246	59221	ASTHMA	Immune-related
6	32690716	A	T	-0.372037	0.0638579	0.0868695	1.12497e-09	rs111413563	59221	ASTHMA	Immune-related
6	32696139	G	A	-0.377133	0.0648293	0.0848254	1.1476e-09	rs112745211	58980	ASTHMA	Immune-related
6	32692190	T	C	-0.370965	0.0637411	0.087118	1.17804e-09	rs112918734	59230	ASTHMA	Immune-related
6	32696004	G	T	-0.376714	0.0648311	0.0848333	1.19967e-09	rs112044727	58945	ASTHMA	Immune-related
6	32691975	T	C	-0.370392	0.0637301	0.0870842	1.24154e-09	rs112984203	59230	ASTHMA	Immune-related
6	32616663	T	C	0.194824	0.0317009	0.363778	1.24466e-09	rs2647092	59146	ASTHMA	Immune-related
6	32615345	C	G	0.194546	0.0316899	0.363701	1.29515e-09	rs9271342	59230	ASTHMA	Immune-related
6	32610501	T	C	0.194498	0.0316912	0.363719	1.30933e-09	rs2858863	59227	ASTHMA	Immune-related
6	32615421	A	T	0.194305	0.0316978	0.363779	1.36899e-09	rs7756741	59198	ASTHMA	Immune-related
6	32614298	A	G	0.193675	0.0317063	0.363692	1.55891e-09	rs642093	59230	ASTHMA	Immune-related
6	32605950	TTC	T	0.194335	0.0318218	0.360753	1.59247e-09	chr6:32605950_T_TTC	58461	ASTHMA	Immune-related
6	32611596	A	G	0.194324	0.0318358	0.36043	1.6205e-09	rs582591	58587	ASTHMA	Immune-related
6	32701494	C	T	-0.366485	0.0635631	0.0873797	1.71364e-09	rs17615141	59230	ASTHMA	Immune-related
6	32615624	A	C	0.192652	0.03175	0.36285	1.99568e-09	rs7760731	59103	ASTHMA	Immune-related
6	32619758	C	T	0.192618	0.0318142	0.364849	2.15586e-09	rs9271402	58764	ASTHMA	Immune-related
6	32691278	C	G	-0.375448	0.065681	0.0828696	2.20191e-09	rs112919014	58761	ASTHMA	Immune-related
6	32714234	A	G	-0.380914	0.0666848	0.0814376	2.20821e-09	rs113356849	58290	ASTHMA	Immune-related
6	32236240	C	T	-0.39232	0.068886	0.0756537	2.22408e-09	rs143821594	59204	ASTHMA	Immune-related
6	32691290	G	A	-0.375151	0.0656895	0.0828398	2.28097e-09	rs112366663	58758	ASTHMA	Immune-related
6	32617384	G	A	0.191379	0.0317464	0.363887	2.52238e-09	rs2856724	59032	ASTHMA	Immune-related
6	32610855	T	C	-0.21679	0.0368566	0.267702	2.63409e-09	rs3997869	59230	ASTHMA	Immune-related
6	32690654	A	G	-0.363985	0.0639894	0.0861856	2.81988e-09	rs114462637	59134	ASTHMA	Immune-related
6	32613134	C	T	-0.216672	0.0369033	0.268057	2.82957e-09	rs2894379	59228	ASTHMA	Immune-related
6	32690669	A	G	-0.363919	0.0639901	0.0861786	2.84027e-09	rs115962777	59133	ASTHMA	Immune-related
6	32615752	A	G	-0.218665	0.0376096	0.261285	3.93623e-09	rs6941972	58195	ASTHMA	Immune-related
6	32634263	G	A	-0.328159	0.0579565	0.102922	4.1709e-09	rs115368651	59079	ASTHMA	Immune-related
6	32613963	A	AT	-0.253179	0.0440217	0.178039	4.17936e-09	rs1554139238	59192	ASTHMA	Immune-related
6	32610813	G	A	-0.215549	0.0371333	0.263872	4.21959e-09	rs3997868	59222	ASTHMA	Immune-related
6	32614196	A	G	-0.215109	0.0371253	0.26414	4.51159e-09	rs521539	59230	ASTHMA	Immune-related
6	32610137	G	GGA	-0.215025	0.0371286	0.263899	4.58279e-09	rs10581035	59229	ASTHMA	Immune-related
6	32691221	C	T	-0.367546	0.0657557	0.0826744	5.07575e-09	rs17581061	58428	ASTHMA	Immune-related
6	32627286	T	C	-0.326089	0.0579289	0.102681	5.16809e-09	rs28720766	59193	ASTHMA	Immune-related
6	32609445	A	G	-0.214451	0.0371585	0.263594	5.18132e-09	rs560530	59182	ASTHMA	Immune-related
6	32615423	A	G	-0.214245	0.0371415	0.263721	5.27461e-09	rs6941393	59197	ASTHMA	Immune-related
6	32609695	C	T	-0.213889	0.0371228	0.263944	5.50009e-09	rs661330	59217	ASTHMA	Immune-related
6	32604336	A	G	-0.18357	0.0314114	0.47806	5.51849e-09	rs585669	59230	ASTHMA	Immune-related
6	32480097	C	T	-0.369396	0.0663539	0.080267	5.69928e-09	rs149618637	59165	ASTHMA	Immune-related
6	32638303	C	G	-0.326808	0.0582648	0.101706	5.81581e-09	rs148749950	59102	ASTHMA	Immune-related
6	32627996	A	G	-0.324535	0.0578706	0.102841	5.93103e-09	rs116517496	59164	ASTHMA	Immune-related
6	32629191	G	A	-0.324458	0.0578616	0.102799	5.94799e-09	rs115609519	59203	ASTHMA	Immune-related
6	32629304	G	C	-0.324455	0.0578635	0.102796	5.95621e-09	rs114307375	59200	ASTHMA	Immune-related
6	32474771	A	G	-0.368912	0.0663552	0.0802332	5.97874e-09	rs189964538	59165	ASTHMA	Immune-related
6	32476089	T	G	-0.368912	0.0663552	0.0802332	5.97874e-09	rs9469126	59165	ASTHMA	Immune-related
6	32469967	C	G	-0.368803	0.066359	0.0802231	6.0548e-09	rs182341441	59160	ASTHMA	Immune-related
6	32470822	T	G	-0.368765	0.0663581	0.0802218	6.07421e-09	rs373939101	59161	ASTHMA	Immune-related
6	32628848	A	T	-0.324233	0.057861	0.102778	6.09439e-09	rs114307619	59205	ASTHMA	Immune-related
6	32628934	C	T	-0.324233	0.057861	0.102778	6.09439e-09	rs114968544	59205	ASTHMA	Immune-related
6	32700135	TA	T	-0.217777	0.037991	0.249772	6.28898e-09	rs9282194	59088	ASTHMA	Immune-related
6	32699566	T	A	-0.216735	0.037837	0.250937	6.46606e-09	rs9275338	59230	ASTHMA	Immune-related
6	32638320	G	A	-0.322489	0.0576437	0.10347	6.52529e-09	rs115177145	59230	ASTHMA	Immune-related
6	32623116	G	A	-0.313951	0.0560274	0.109383	6.53401e-09	rs12526593	59173	ASTHMA	Immune-related
6	32697951	G	A	-0.216778	0.0378652	0.250895	6.60116e-09	rs9275312	59230	ASTHMA	Immune-related
6	32699229	C	CATG	-0.216778	0.0378652	0.250895	6.60116e-09	rs10535769	59230	ASTHMA	Immune-related
6	32699025	T	C	-0.216682	0.0378679	0.25087	6.72048e-09	rs9275327	59228	ASTHMA	Immune-related
6	32699045	T	C	-0.216682	0.0378679	0.25087	6.72048e-09	rs9275328	59228	ASTHMA	Immune-related
6	32699098	G	A	-0.216682	0.0378679	0.25087	6.72048e-09	rs9275330	59228	ASTHMA	Immune-related
6	32699191	C	T	-0.216682	0.0378679	0.25087	6.72048e-09	rs9275333	59228	ASTHMA	Immune-related
6	32699122	G	A	-0.216633	0.0378693	0.250857	6.7825e-09	rs9275331	59227	ASTHMA	Immune-related
6	32700180	T	C	-0.216148	0.0378597	0.250908	7.26725e-09	rs9275362	59225	ASTHMA	Immune-related
6	32640771	A	G	-0.323027	0.0579265	0.10282	7.34395e-09	rs558652356	59230	ASTHMA	Immune-related
6	32700348	A	G	-0.21599	0.037842	0.25146	7.35766e-09	rs9275365	59230	ASTHMA	Immune-related
6	32609603	G	A	-0.211111	0.0369717	0.264689	7.51138e-09	rs660895	59230	ASTHMA	Immune-related
6	32620056	A	AC	-0.312249	0.0559412	0.109546	7.51467e-09	rs145397816	59190	ASTHMA	Immune-related
6	32634298	A	C	-0.321537	0.0577958	0.102788	7.89042e-09	rs114929610	59219	ASTHMA	Immune-related
6	32633262	AT	A	-0.320673	0.0576472	0.103373	7.9517e-09	rs146217951	59145	ASTHMA	Immune-related
6	32633317	T	C	-0.320673	0.0576472	0.103373	7.9517e-09	rs77639852	59145	ASTHMA	Immune-related
6	32634398	TTA	T	-0.321467	0.0577965	0.102781	7.95408e-09	rs150015489	59218	ASTHMA	Immune-related
6	32633182	C	T	-0.320647	0.0576467	0.103371	7.97168e-09	rs115016190	59146	ASTHMA	Immune-related
6	32634454	T	C	-0.321437	0.0577953	0.102778	7.97462e-09	rs114027542	59220	ASTHMA	Immune-related
6	32635062	G	T	-0.321413	0.0577954	0.102778	7.99613e-09	rs371537406	59220	ASTHMA	Immune-related
6	32635103	A	C	-0.321413	0.0577954	0.102778	7.99613e-09	rs114799674	59220	ASTHMA	Immune-related
6	32635107	C	T	-0.321413	0.0577954	0.102778	7.99613e-09	rs115573799	59220	ASTHMA	Immune-related
6	32635122	A	G	-0.321413	0.0577954	0.102778	7.99613e-09	rs115503527	59220	ASTHMA	Immune-related
6	32633387	A	T	-0.320611	0.0576478	0.103366	8.00793e-09	rs78692977	59144	ASTHMA	Immune-related
6	32633411	T	C	-0.320611	0.0576478	0.103366	8.00793e-09	rs76822178	59144	ASTHMA	Immune-related
6	32633605	G	C	-0.320611	0.0576478	0.103366	8.00793e-09	rs79473311	59144	ASTHMA	Immune-related
6	32633639	T	C	-0.320611	0.0576478	0.103366	8.00793e-09	rs79573551	59144	ASTHMA	Immune-related
6	32620463	C	T	-0.19444	0.0338942	0.347045	8.02953e-09	rs9271440	59037	ASTHMA	Immune-related
6	32652918	AC	A	-0.322175	0.0579648	0.102317	8.10345e-09	rs879404927	59140	ASTHMA	Immune-related
6	32633878	A	C	-0.320493	0.0576474	0.103356	8.1098e-09	rs115910284	59145	ASTHMA	Immune-related
6	32632838	C	T	-0.320603	0.0577145	0.103014	8.34603e-09	rs115908946	59230	ASTHMA	Immune-related
6	32631668	G	A	-0.320435	0.0577113	0.103014	8.48164e-09	rs114308959	59230	ASTHMA	Immune-related
6	32638229	A	T	-0.32448	0.0584801	0.100964	8.48965e-09	rs547199103	59006	ASTHMA	Immune-related
6	32638230	G	A	-0.32448	0.0584801	0.100964	8.48965e-09	rs561917905	59006	ASTHMA	Immune-related
6	32631490	C	T	-0.320441	0.0577275	0.102991	8.55796e-09	rs114866528	59209	ASTHMA	Immune-related
6	32631491	A	G	-0.320441	0.0577275	0.102991	8.55796e-09	rs116633385	59209	ASTHMA	Immune-related
6	32621550	A	G	-0.310505	0.0558265	0.109877	8.5619e-09	rs114493852	59230	ASTHMA	Immune-related
6	32638220	C	T	-0.324336	0.0584815	0.100951	8.62919e-09	rs146080923	59004	ASTHMA	Immune-related
6	32640655	T	C	-0.316128	0.0569727	0.10471	8.64669e-09	rs115805770	59230	ASTHMA	Immune-related
6	32631306	A	G	-0.320319	0.0577308	0.102968	8.69241e-09	rs115624624	59208	ASTHMA	Immune-related
6	32631311	T	C	-0.320319	0.0577308	0.102968	8.69241e-09	rs116202168	59208	ASTHMA	Immune-related
6	32631251	G	A	-0.320261	0.0577314	0.102961	8.75064e-09	rs115315696	59207	ASTHMA	Immune-related
6	32631264	G	T	-0.320261	0.0577314	0.102961	8.75064e-09	rs550642974	59207	ASTHMA	Immune-related
6	32632255	C	G	-0.32017	0.0577182	0.10298	8.77061e-09	rs115214276	59230	ASTHMA	Immune-related
6	32631021	C	T	-0.320023	0.0577271	0.102956	8.95509e-09	rs138816958	59210	ASTHMA	Immune-related
6	32631206	A	T	-0.319984	0.0577263	0.102954	8.98876e-09	rs139692935	59211	ASTHMA	Immune-related
6	32631209	A	G	-0.319984	0.0577263	0.102954	8.98876e-09	rs564621439	59211	ASTHMA	Immune-related
6	32630973	C	A	-0.319961	0.0577258	0.102952	9.00949e-09	rs576628433	59212	ASTHMA	Immune-related
6	32631060	C	T	-0.319961	0.0577258	0.102952	9.00949e-09	rs138238823	59212	ASTHMA	Immune-related
6	32631093	T	C	-0.319961	0.0577258	0.102952	9.00949e-09	rs146406015	59212	ASTHMA	Immune-related
6	32643585	T	C	-0.319982	0.0577448	0.102935	9.08699e-09	rs554680493	59178	ASTHMA	Immune-related
6	32608942	T	C	-0.30995	0.055825	0.109815	9.09829e-09	rs149490268	59227	ASTHMA	Immune-related
6	32630589	G	A	-0.319853	0.0577268	0.102945	9.12095e-09	rs116573360	59211	ASTHMA	Immune-related
6	32632820	T	C	-0.319757	0.0577136	0.10295	9.13903e-09	rs536081339	59218	ASTHMA	Immune-related
6	32630409	T	C	-0.31982	0.0577261	0.102944	9.14956e-09	rs143117432	59212	ASTHMA	Immune-related
6	32620468	T	C	-0.192784	0.0337382	0.350194	9.24698e-09	rs9271441	59160	ASTHMA	Immune-related
6	32658107	T	C	-0.319797	0.0577395	0.10346	9.25657e-09	rs7743412	58873	ASTHMA	Immune-related
6	32634327	T	C	-0.319609	0.0577164	0.102931	9.31086e-09	rs115596571	59229	ASTHMA	Immune-related
6	32632994	G	T	-0.319607	0.0577166	0.102931	9.31387e-09	rs367728179	59229	ASTHMA	Immune-related
6	32632203	G	A	-0.319573	0.0577159	0.102929	9.3448e-09	rs115738641	59230	ASTHMA	Immune-related
6	32632285	G	A	-0.319573	0.0577159	0.102929	9.3448e-09	rs116728358	59230	ASTHMA	Immune-related
6	32632471	A	G	-0.319573	0.0577159	0.102929	9.3448e-09	rs114310549	59230	ASTHMA	Immune-related
6	32632632	T	C	-0.319573	0.0577159	0.102929	9.3448e-09	rs115231411	59230	ASTHMA	Immune-related
6	32632680	G	A	-0.319573	0.0577159	0.102929	9.3448e-09	rs116485389	59230	ASTHMA	Immune-related
6	32634555	T	G	-0.319573	0.0577159	0.102929	9.3448e-09	rs373813924	59230	ASTHMA	Immune-related
6	32634626	G	GGCAGGA	-0.319573	0.0577159	0.102929	9.3448e-09	rs146353211	59230	ASTHMA	Immune-related
6	32634776	A	G	-0.319505	0.0577202	0.102918	9.43691e-09	rs368699425	59222	ASTHMA	Immune-related
6	32634976	A	G	-0.319483	0.057716	0.102921	9.43757e-09	rs114762033	59230	ASTHMA	Immune-related
6	32635032	C	A	-0.319483	0.057716	0.102921	9.43757e-09	rs563316064	59230	ASTHMA	Immune-related
6	32635033	T	C	-0.319483	0.057716	0.102921	9.43757e-09	rs575430623	59230	ASTHMA	Immune-related
6	32635267	T	C	-0.319483	0.057716	0.102921	9.43757e-09	rs28417660	59230	ASTHMA	Immune-related
6	32634847	C	T	-0.319428	0.0577165	0.102914	9.49708e-09	rs115223053	59229	ASTHMA	Immune-related
6	32634851	G	A	-0.319428	0.0577165	0.102914	9.49708e-09	rs117055012	59229	ASTHMA	Immune-related
6	32634871	T	A	-0.319428	0.0577165	0.102914	9.49708e-09	rs114352945	59229	ASTHMA	Immune-related
6	32635170	A	G	-0.319423	0.0577166	0.102914	9.50233e-09	rs28534011	59229	ASTHMA	Immune-related
6	32635297	T	C	-0.319419	0.0577174	0.102916	9.51086e-09	rs372332783	59228	ASTHMA	Immune-related
6	32635298	G	T	-0.319419	0.0577174	0.102916	9.51086e-09	rs199950886	59228	ASTHMA	Immune-related
6	32622542	T	G	-0.193453	0.0339104	0.347492	9.7221e-09	rs9271555	58951	ASTHMA	Immune-related
6	32622547	T	G	-0.193453	0.0339104	0.347492	9.7221e-09	rs9271556	58951	ASTHMA	Immune-related
6	32622554	T	C	-0.193453	0.0339104	0.347492	9.7221e-09	rs9271557	58951	ASTHMA	Immune-related
6	32652460	A	C	-0.319231	0.0577377	0.102884	9.82064e-09	rs12527746	59193	ASTHMA	Immune-related
6	32635386	T	G	-0.319063	0.0577215	0.102877	9.90992e-09	rs115717621	59221	ASTHMA	Immune-related
6	32632502	G	C	-0.318679	0.0576496	0.10314	9.93482e-09	rs114088880	59230	ASTHMA	Immune-related
6	32619472	A	G	-0.309111	0.055824	0.109788	9.99816e-09	rs146566004	59214	ASTHMA	Immune-related
6	32619492	A	G	-0.309111	0.055824	0.109788	9.99816e-09	rs141308633	59214	ASTHMA	Immune-related
6	32619502	T	C	-0.309111	0.055824	0.109788	9.99816e-09	rs144934262	59214	ASTHMA	Immune-related
6	32635377	G	A	-0.318951	0.0577219	0.102869	1.00332e-08	rs114895321	59221	ASTHMA	Immune-related
6	32635453	A	G	-0.318942	0.0577226	0.102864	1.00475e-08	rs114025574	59219	ASTHMA	Immune-related
6	32635457	T	A	-0.318942	0.0577226	0.102864	1.00475e-08	rs114774960	59219	ASTHMA	Immune-related
6	32615727	C	T	-0.309087	0.055829	0.109737	1.00522e-08	rs114991247	59228	ASTHMA	Immune-related
6	32643912	A	G	-0.318976	0.0577317	0.102865	1.00619e-08	rs115700690	59204	ASTHMA	Immune-related
6	32609428	A	T	-0.309421	0.0559011	0.109493	1.00904e-08	rs576957502	59182	ASTHMA	Immune-related
6	32642012	G	A	-0.318802	0.0577169	0.102862	1.01681e-08	rs1048134	59230	ASTHMA	Immune-related
6	32635648	A	G	-0.318808	0.0577224	0.102854	1.01937e-08	rs115139056	59220	ASTHMA	Immune-related
6	32635670	T	G	-0.318808	0.0577224	0.102854	1.01937e-08	rs559861992	59220	ASTHMA	Immune-related
6	32635684	A	G	-0.318808	0.0577224	0.102854	1.01937e-08	rs116236894	59220	ASTHMA	Immune-related
6	32635686	T	C	-0.318808	0.0577224	0.102854	1.01937e-08	rs115296161	59220	ASTHMA	Immune-related
6	32635778	G	C	-0.318753	0.0577229	0.102847	1.02577e-08	rs181184133	59219	ASTHMA	Immune-related
6	32635781	T	A	-0.318753	0.0577229	0.102847	1.02577e-08	rs549131306	59219	ASTHMA	Immune-related
6	32635785	A	C	-0.318753	0.0577229	0.102847	1.02577e-08	rs139727756	59219	ASTHMA	Immune-related
6	32655458	T	G	-0.319073	0.057794	0.102623	1.03065e-08	rs6900039	59197	ASTHMA	Immune-related
6	32622161	A	G	-0.193014	0.0338967	0.346222	1.03264e-08	rs9271530	59095	ASTHMA	Immune-related
6	32635582	A	G	-0.318618	0.0577184	0.10284	1.03825e-08	rs115493697	59228	ASTHMA	Immune-related
6	32638127	T	A	-0.319172	0.0578708	0.102394	1.06285e-08	rs116178934	59149	ASTHMA	Immune-related
6	32636513	T	C	-0.318565	0.0577693	0.102741	1.07565e-08	rs879594967	59178	ASTHMA	Immune-related
6	32657040	T	G	-0.318277	0.0577224	0.102803	1.08021e-08	rs7743506	59230	ASTHMA	Immune-related
6	32613313	A	T	-0.308358	0.0558385	0.109654	1.09693e-08	rs117125720	59218	ASTHMA	Immune-related
6	32622176	C	A	-0.192678	0.0339004	0.346294	1.09941e-08	rs9271534	59077	ASTHMA	Immune-related
6	32630558	G	A	-0.317768	0.0576749	0.103053	1.1127e-08	rs147493459	59188	ASTHMA	Immune-related
6	32635984	C	T	-0.317473	0.0576493	0.103039	1.13191e-08	rs116708054	59230	ASTHMA	Immune-related
6	32622522	T	C	-0.192439	0.0338868	0.349645	1.13865e-08	rs9271553	58731	ASTHMA	Immune-related
6	32621103	C	T	-0.192288	0.0338844	0.346548	1.15987e-08	rs9271482	59162	ASTHMA	Immune-related
6	32621105	G	T	-0.192288	0.0338844	0.346548	1.15987e-08	rs9271483	59162	ASTHMA	Immune-related
6	32477598	T	C	-0.363672	0.0666758	0.0794521	1.16107e-08	rs181723258	58916	ASTHMA	Immune-related
6	32637827	G	A	-0.320225	0.058255	0.101283	1.17009e-08	rs74971608	58934	ASTHMA	Immune-related
6	32692663	C	G	-0.354877	0.0649807	0.0834524	1.18391e-08	rs1047074669	58782	ASTHMA	Immune-related
6	32620669	C	T	-0.192169	0.0338928	0.346147	1.1925e-08	rs9271457	59144	ASTHMA	Immune-related
6	32700160	T	A	-0.215146	0.0382693	0.246591	1.20993e-08	rs9275360	58601	ASTHMA	Immune-related
6	32621038	C	T	-0.191989	0.0339076	0.346915	1.25147e-08	rs9271477	59062	ASTHMA	Immune-related
6	32621044	A	G	-0.191989	0.0339076	0.346915	1.25147e-08	rs9271478	59062	ASTHMA	Immune-related
6	32620075	A	G	-0.191171	0.0337606	0.349643	1.25406e-08	rs9271420	59146	ASTHMA	Immune-related
6	32621053	G	A	-0.191875	0.0339064	0.346897	1.27479e-08	rs9271479	59065	ASTHMA	Immune-related
6	32632123	T	C	-0.316368	0.0576572	0.102941	1.28162e-08	rs116109088	59223	ASTHMA	Immune-related
6	32635949	A	T	-0.316321	0.0576564	0.102925	1.28712e-08	rs866724844	59218	ASTHMA	Immune-related
6	32645353	G	A	-0.316149	0.0577539	0.102653	1.38551e-08	rs563648725	59175	ASTHMA	Immune-related
6	32620504	A	G	-0.191118	0.0338823	0.346091	1.41677e-08	rs9271444	59152	ASTHMA	Immune-related
6	32703744	C	T	-0.206997	0.0369202	0.271253	1.43041e-08	rs9275439	58451	ASTHMA	Immune-related
6	32463955	C	T	-0.349957	0.0645157	0.0835894	1.50338e-08	rs59406271	59230	ASTHMA	Immune-related
6	32620567	A	G	-0.190396	0.0338138	0.351094	1.51729e-08	rs9271446	58839	ASTHMA	Immune-related
6	32622457	A	T	-0.190574	0.0338679	0.345104	1.53126e-08	rs9271548	59230	ASTHMA	Immune-related
6	32621617	C	A	-0.190543	0.0338727	0.345811	1.55028e-08	rs9271507	59226	ASTHMA	Immune-related
6	32636698	A	G	-0.315177	0.0577935	0.102439	1.57116e-08	rs76812367	59152	ASTHMA	Immune-related
6	32621968	C	T	-0.190451	0.0338719	0.345799	1.57377e-08	rs9271518	59228	ASTHMA	Immune-related
6	32621283	A	G	-0.190434	0.0338714	0.345796	1.57772e-08	rs9271490	59230	ASTHMA	Immune-related
6	32621284	A	G	-0.190434	0.0338714	0.345796	1.57772e-08	rs9271491	59230	ASTHMA	Immune-related
6	32621381	A	G	-0.190434	0.0338714	0.345796	1.57772e-08	rs9271493	59230	ASTHMA	Immune-related
6	32621598	T	G	-0.190434	0.0338714	0.345796	1.57772e-08	rs9271505	59230	ASTHMA	Immune-related
6	32621603	C	T	-0.190434	0.0338714	0.345796	1.57772e-08	rs9271506	59230	ASTHMA	Immune-related
6	32621733	A	G	-0.190434	0.0338714	0.345796	1.57772e-08	rs9271512	59230	ASTHMA	Immune-related
6	32621836	A	G	-0.190434	0.0338714	0.345796	1.57772e-08	rs9271514	59230	ASTHMA	Immune-related
6	32621868	A	G	-0.190434	0.0338714	0.345796	1.57772e-08	rs9271515	59230	ASTHMA	Immune-related
6	32622320	A	T	-0.190434	0.0338714	0.345796	1.57772e-08	rs9271543	59230	ASTHMA	Immune-related
6	32619680	G	C	-0.190568	0.0338919	0.348513	1.58125e-08	rs9271393	58850	ASTHMA	Immune-related
6	32638351	G	C	-0.313637	0.0575332	0.103284	1.61202e-08	rs115978969	59230	ASTHMA	Immune-related
6	32621031	A	T	-0.190342	0.0338938	0.346205	1.63972e-08	rs9271475	59124	ASTHMA	Immune-related
6	32620009	C	T	-0.190188	0.0338735	0.345893	1.65025e-08	rs9271415	59225	ASTHMA	Immune-related
6	32620836	T	C	-0.190187	0.0338761	0.345893	1.65447e-08	rs9271467	59209	ASTHMA	Immune-related
6	32620839	G	A	-0.190187	0.0338761	0.345893	1.65447e-08	rs9271468	59209	ASTHMA	Immune-related
6	32637845	C	G	-0.316551	0.0581762	0.101176	1.66012e-08	rs115520544	59006	ASTHMA	Immune-related
6	32702380	T	G	-0.203492	0.0364762	0.277646	1.7183e-08	rs9275411	58805	ASTHMA	Immune-related
6	32635271	A	G	-0.312724	0.0574903	0.103258	1.72834e-08	rs28635391	59230	ASTHMA	Immune-related
6	32621208	G	T	-0.189668	0.0338697	0.345802	1.79804e-08	rs9271487	59229	ASTHMA	Immune-related
6	32636667	G	A	-0.313583	0.0578191	0.102266	1.89121e-08	rs114673888	59130	ASTHMA	Immune-related
6	32620005	C	T	-0.188961	0.0338723	0.34594	2.03718e-08	rs9271414	59230	ASTHMA	Immune-related
6	32698139	C	T	-0.201901	0.0363996	0.276498	2.07095e-08	rs9275316	59230	ASTHMA	Immune-related
6	32701042	C	A	-0.202701	0.0365557	0.275059	2.0854e-08	rs9275381	59011	ASTHMA	Immune-related
6	32623056	A	G	-0.188568	0.0338888	0.345602	2.21299e-08	rs2097431	59230	ASTHMA	Immune-related
6	32620758	A	T	-0.18833	0.0338844	0.346206	2.29742e-08	rs9271463	59131	ASTHMA	Immune-related
6	32701427	T	TATAG	-0.201202	0.0364605	0.276076	2.44326e-08	rs68193196	59087	ASTHMA	Immune-related
6	32702178	T	G	-0.200722	0.0363921	0.276526	2.48765e-08	rs9275406	59224	ASTHMA	Immune-related
6	32703819	T	C	-0.200691	0.0363927	0.276515	2.50184e-08	rs9275440	59230	ASTHMA	Immune-related
6	32700043	G	T	-0.200706	0.0363985	0.276726	2.51206e-08	rs9275354	59230	ASTHMA	Immune-related
6	32702260	T	G	-0.200653	0.0363925	0.276515	2.51634e-08	rs9275407	59230	ASTHMA	Immune-related
6	32702467	G	A	-0.200642	0.0363913	0.276515	2.51802e-08	rs9275418	59230	ASTHMA	Immune-related
6	32699054	T	G	-0.200685	0.0364	0.276498	2.52116e-08	rs9275329	59230	ASTHMA	Immune-related
6	32412142	C	CT	-0.355763	0.0667324	0.0787116	2.53361e-08	rs145036746	59159	ASTHMA	Immune-related
6	32701379	C	T	-0.200573	0.0363923	0.276498	2.54818e-08	rs9275390	59230	ASTHMA	Immune-related
6	32701648	T	A	-0.200573	0.0363923	0.276498	2.54818e-08	rs9275392	59230	ASTHMA	Immune-related
6	32701662	A	G	-0.200573	0.0363923	0.276498	2.54818e-08	rs9275393	59230	ASTHMA	Immune-related
6	32702013	AC	A	-0.200573	0.0363923	0.276498	2.54818e-08	rs377052064	59230	ASTHMA	Immune-related
6	32702700	A	C	-0.200573	0.0363923	0.276498	2.54818e-08	rs9275421	59230	ASTHMA	Immune-related
6	32702787	T	G	-0.200573	0.0363923	0.276498	2.54818e-08	rs9275423	59230	ASTHMA	Immune-related
6	32702799	G	A	-0.200573	0.0363923	0.276498	2.54818e-08	rs9275424	59230	ASTHMA	Immune-related
6	32703097	A	C	-0.200573	0.0363923	0.276498	2.54818e-08	rs9275425	59230	ASTHMA	Immune-related
6	32703363	A	G	-0.200573	0.0363923	0.276498	2.54818e-08	rs9275431	59230	ASTHMA	Immune-related
6	32703408	T	G	-0.200573	0.0363923	0.276498	2.54818e-08	rs9275432	59230	ASTHMA	Immune-related
6	32703429	C	G	-0.200573	0.0363923	0.276498	2.54818e-08	rs9275433	59230	ASTHMA	Immune-related
6	32703622	G	C	-0.200573	0.0363923	0.276498	2.54818e-08	rs9275436	59230	ASTHMA	Immune-related
6	32703731	T	C	-0.200573	0.0363923	0.276498	2.54818e-08	rs9275438	59230	ASTHMA	Immune-related
6	32703899	A	C	-0.200573	0.0363923	0.276498	2.54818e-08	rs9275441	59230	ASTHMA	Immune-related
6	32413040	A	C	-0.355973	0.0667862	0.0786589	2.54871e-08	rs576400044	59116	ASTHMA	Immune-related
6	32700749	T	C	-0.200567	0.0363925	0.276495	2.55129e-08	rs9275374	59229	ASTHMA	Immune-related
6	32702437	C	A	-0.200562	0.0363956	0.276494	2.56035e-08	rs9275417	59222	ASTHMA	Immune-related
6	32700611	T	C	-0.20055	0.0363957	0.276478	2.56525e-08	rs9275372	59220	ASTHMA	Immune-related
6	32698692	C	A	-0.20053	0.0363945	0.276482	2.57117e-08	rs9275320	59230	ASTHMA	Immune-related
6	32699541	T	G	-0.20053	0.0363945	0.276482	2.57117e-08	rs9275337	59230	ASTHMA	Immune-related
6	32703138	T	C	-0.200505	0.036394	0.276486	2.5803e-08	rs9275427	59229	ASTHMA	Immune-related
6	32703201	G	A	-0.200505	0.036394	0.276486	2.5803e-08	rs9275428	59229	ASTHMA	Immune-related
6	32702333	C	T	-0.200482	0.0363941	0.276479	2.59018e-08	rs9275408	59227	ASTHMA	Immune-related
6	32702368	A	G	-0.200482	0.0363941	0.276479	2.59018e-08	rs9275410	59227	ASTHMA	Immune-related
6	32697481	T	G	-0.200488	0.0363956	0.276469	2.59119e-08	rs9275309	59229	ASTHMA	Immune-related
6	32698783	G	C	-0.200486	0.0363957	0.276469	2.59227e-08	rs9275322	59229	ASTHMA	Immune-related
6	32698832	C	T	-0.200486	0.0363957	0.276469	2.59227e-08	rs9275323	59229	ASTHMA	Immune-related
6	32699166	A	G	-0.200396	0.036398	0.276445	2.63548e-08	rs9275332	59227	ASTHMA	Immune-related
6	32638168	T	C	-0.307194	0.0572015	0.103723	2.65033e-08	rs115240119	59230	ASTHMA	Immune-related
6	32700855	A	G	-0.19999	0.0363867	0.276633	2.78574e-08	rs9275375	59230	ASTHMA	Immune-related
6	32702060	C	T	-0.199905	0.0364036	0.276343	2.86385e-08	rs9275402	59209	ASTHMA	Immune-related
6	32702061	T	G	-0.199905	0.0364036	0.276343	2.86385e-08	rs9275403	59209	ASTHMA	Immune-related
6	32702101	C	T	-0.199905	0.0364036	0.276343	2.86385e-08	rs9275404	59209	ASTHMA	Immune-related
6	32702106	G	A	-0.199905	0.0364036	0.276343	2.86385e-08	rs9275405	59209	ASTHMA	Immune-related
6	32700774	G	GTA	-0.199898	0.0364038	0.276339	2.86735e-08	rs9280102	59208	ASTHMA	Immune-related
6	32700250	G	A	-0.199817	0.0363921	0.276476	2.87647e-08	rs9275364	59224	ASTHMA	Immune-related
6	32700478	T	C	-0.199831	0.0364135	0.27632	2.92294e-08	rs9275369	59185	ASTHMA	Immune-related
6	32700481	T	C	-0.199831	0.0364135	0.27632	2.92294e-08	rs9275370	59185	ASTHMA	Immune-related
6	32700394	C	A	-0.199651	0.0364034	0.27642	2.98312e-08	rs9275366	59198	ASTHMA	Immune-related
6	32700405	G	A	-0.199651	0.0364034	0.27642	2.98312e-08	rs9275367	59198	ASTHMA	Immune-related
6	32700406	G	C	-0.199651	0.0364034	0.27642	2.98312e-08	rs9275368	59198	ASTHMA	Immune-related
6	32701307	C	T	-0.199477	0.0363862	0.276549	3.02183e-08	rs9275388	59230	ASTHMA	Immune-related
6	32702050	G	C	-0.199537	0.0364072	0.276263	3.04565e-08	rs9275401	59190	ASTHMA	Immune-related
6	32701392	T	C	-0.199247	0.0364103	0.276975	3.20398e-08	rs9275391	59074	ASTHMA	Immune-related
6	32700519	C	T	-0.198931	0.0364241	0.276107	3.404e-08	rs9275371	59171	ASTHMA	Immune-related
6	32701140	T	C	-0.198339	0.036442	0.275862	3.79411e-08	rs9275385	59122	ASTHMA	Immune-related
6	32701121	C	T	-0.198323	0.0364422	0.275858	3.80426e-08	rs9275384	59121	ASTHMA	Immune-related
6	32701183	T	A	-0.198305	0.0364416	0.275857	3.81355e-08	rs9275386	59123	ASTHMA	Immune-related
6	32616142	C	T	-0.188858	0.0346493	0.317496	3.98584e-08	rs33964890	59229	ASTHMA	Immune-related
6	32312997	G	A	-0.352581	0.0671786	0.0776654	4.17129e-08	rs117627796	59016	ASTHMA	Immune-related
6	32691300	T	C	-0.198546	0.0367289	0.272901	4.66251e-08	rs9275219	58765	ASTHMA	Immune-related
6	32691310	C	T	-0.198502	0.03673	0.272888	4.69851e-08	rs9275220	58764	ASTHMA	Immune-related
6	32629634	T	C	-0.301649	0.0571739	0.104188	4.73053e-08	rs4959031	58884	ASTHMA	Immune-related
6	32637813	C	T	-0.305403	0.0580089	0.100599	4.88742e-08	rs80317061	59230	ASTHMA	Immune-related
6	32475207	T	G	-0.368987	0.0709421	0.0712933	4.94629e-08	rs142774403	58091	ASTHMA	Immune-related

## Sheet: FASTING_GLUCOSE
chromosome	base_pair_location	effect_allele	other_allele	beta	standard_error	effect_allele_freq	p_value	variant_ID	n	trait	category
6	31272351	T	C	0.0349966	0.00614102	0.330877	1.20637e-08	rs2074489	59448	FASTING_GLUCOSE	Metabolic

## Sheet: T_CHO
chromosome	base_pair_location	effect_allele	other_allele	beta	standard_error	effect_allele_freq	p_value	variant_ID	n	trait	category
6		1	2	-0.0389245	0.0069234	0.226273	1.88582e-08	HLA-B-Q94	59448	T_CHO	Metabolic
6	29501712	T	C	-0.0591351	0.0106076	0.0808101	2.47833e-08	rs9393967	59448	T_CHO	Metabolic
6							2.98909e-08	HLA-B position 94		T_CHO	Metabolic
6	31353018	T	C	-0.0390333	0.00705931	0.217808	3.21455e-08	rs9391724	58850	T_CHO	Metabolic
6	30204594	A	T	-0.0509092	0.00926196	0.110697	3.87195e-08	rs117565607	58958	T_CHO	Metabolic

## Sheet: TG
chromosome	base_pair_location	effect_allele	other_allele	beta	standard_error	effect_allele_freq	p_value	variant_ID	n	trait	category
6	30928275	C	T	0.0456441	0.00585982	0.430596	6.73752e-15	rs3873333	59348	TG	Metabolic
6	30931969	G	A	0.0454379	0.00584898	0.435624	7.94145e-15	rs2286655	59448	TG	Metabolic
6	30925350	G	A	0.0454661	0.00585336	0.43152	8.00387e-15	rs9394021	59448	TG	Metabolic
6	30931300	C	T	0.0454243	0.00584903	0.435608	8.09282e-15	rs9368646	59448	TG	Metabolic
6	30931456	C	T	0.0454243	0.00584903	0.435608	8.09282e-15	rs4713402	59448	TG	Metabolic
6	30920195	C	T	0.0454427	0.00585305	0.431554	8.23379e-15	rs2285319	59448	TG	Metabolic
6	30928370	G	A	0.0454392	0.00585319	0.43157	8.28514e-15	rs3873334	59448	TG	Metabolic
6	30925222	AC	A	0.0454411	0.00585543	0.431132	8.45863e-15	rs35056976	59396	TG	Metabolic
6	30918341	C	T	0.0453371	0.00584856	0.435371	9.05733e-15	rs9468847	59447	TG	Metabolic
6	30927903	C	T	0.045369	0.00585312	0.431562	9.09913e-15	rs4711247	59448	TG	Metabolic
6	30909277	G	A	0.0453	0.00584833	0.435414	9.4973e-15	rs1362122	59448	TG	Metabolic
6	30928213	A	G	0.0452983	0.00584831	0.435389	9.517e-15	rs3873332	59448	TG	Metabolic
6	30921612	T	C	0.0452709	0.00584866	0.435465	9.9106e-15	rs2074511	59441	TG	Metabolic
6	30904093	C	T	0.0447613	0.00585471	0.437026	2.08353e-14	rs9295933	59294	TG	Metabolic
6	30898565	C	G	0.044463	0.00585313	0.432487	3.04369e-14	rs2524236	59448	TG	Metabolic
6	30893448	G	A	0.0444148	0.00584891	0.436336	3.10957e-14	rs3213644	59445	TG	Metabolic
6	30906712	AT	A	0.0447163	0.00588959	0.417497	3.13979e-14	chr6:30906712_AT_A	59246	TG	Metabolic
6	30891743	C	T	0.0443977	0.00584876	0.436323	3.17541e-14	rs9366761	59448	TG	Metabolic
6	30906109	T	C	0.0443616	0.00588987	0.415779	5.00265e-14	rs3757339	59314	TG	Metabolic
6	30897948	C	T	0.0439974	0.005849	0.436575	5.38642e-14	rs2239518	59448	TG	Metabolic
6	30907845	T	C	0.044171	0.00589391	0.416465	6.66346e-14	rs2284176	59448	TG	Metabolic
6	30905781	C	T	0.0438197	0.00588521	0.415305	9.64051e-14	rs9378191	59431	TG	Metabolic
6	30940489	G	A	0.0432992	0.00583042	0.447517	1.11558e-13	rs4711249	59448	TG	Metabolic
6	30911142	T	C	0.0436482	0.00588435	0.415329	1.19179e-13	rs2074512	59448	TG	Metabolic
6	30909219	G	C	0.0436433	0.00588435	0.415355	1.1995e-13	rs1362123	59448	TG	Metabolic
6	30906388	T	C	0.0436436	0.00588496	0.415405	1.20587e-13	rs3909130	59448	TG	Metabolic
6	30907887	G	T	0.0436345	0.00588448	0.415346	1.21451e-13	rs3218806	59448	TG	Metabolic
6	30908375	C	T	0.0436345	0.00588448	0.415346	1.21451e-13	rs1052693	59448	TG	Metabolic
6	30908461	G	A	0.0436345	0.00588448	0.415346	1.21451e-13	rs2074509	59448	TG	Metabolic
6	30908661	G	A	0.0436345	0.00588448	0.415346	1.21451e-13	rs2074508	59448	TG	Metabolic
6	30910802	A	T	0.0436345	0.00588448	0.415346	1.21451e-13	rs3218814	59448	TG	Metabolic
6	30909983	A	C	0.0436274	0.00588448	0.415346	1.22574e-13	rs1419693	59448	TG	Metabolic
6	30907317	GTA	G	0.0436257	0.00588455	0.415353	1.22914e-13	rs3835361	59447	TG	Metabolic
6	30908257	G	T	0.0436191	0.00588442	0.415338	1.23794e-13	rs2074510	59448	TG	Metabolic
6	30944637	G	A	0.0432085	0.00583028	0.447652	1.25285e-13	rs9501035	59448	TG	Metabolic
6	30907368	T	C	0.0436003	0.00588469	0.415371	1.27145e-13	rs2284175	59448	TG	Metabolic
6	30906736	A	G	0.04346	0.00588437	0.416609	1.51705e-13	rs9295934	59353	TG	Metabolic
6	30910992	C	T	0.0434564	0.00588591	0.415397	1.54597e-13	rs3218815	59448	TG	Metabolic
6	30909425	T	C	0.0434108	0.00588831	0.415111	1.6761e-13	rs916920	59448	TG	Metabolic
6	30906607	A	AC	0.0432762	0.00588581	0.415641	1.94312e-13	rs11456335	59407	TG	Metabolic
6	30897338	G	A	0.0427787	0.0058839	0.416339	3.58261e-13	rs2239517	59448	TG	Metabolic
6	30900456	G	C	0.0427265	0.00588472	0.416162	3.8539e-13	rs9468844	59448	TG	Metabolic
6	30903842	C	A	0.0427112	0.00588451	0.416288	3.92193e-13	rs13215409	59448	TG	Metabolic
6	30904922	T	C	0.0427117	0.00588521	0.416323	3.94457e-13	rs9380201	59419	TG	Metabolic
6	30904955	G	A	0.0427117	0.00588521	0.416323	3.94457e-13	rs9501342	59419	TG	Metabolic
6	30903223	T	C	0.0426978	0.00588445	0.416255	3.98566e-13	rs12206075	59448	TG	Metabolic
6	30899329	C	T	0.0426695	0.00588417	0.416246	4.12003e-13	rs1049628	59448	TG	Metabolic
6	30899889	T	C	0.0426695	0.00588417	0.416246	4.12003e-13	rs8408	59448	TG	Metabolic
6	30902336	G	A	0.0426695	0.00588417	0.416246	4.12003e-13	rs3869085	59448	TG	Metabolic
6	30902391	G	T	0.0426695	0.00588417	0.416246	4.12003e-13	rs3869086	59448	TG	Metabolic
6	30902686	A	G	0.0426695	0.00588417	0.416246	4.12003e-13	rs9295932	59448	TG	Metabolic
6	30902986	T	C	0.0426695	0.00588417	0.416246	4.12003e-13	rs9468846	59448	TG	Metabolic
6	30903732	C	T	0.0426695	0.00588417	0.416246	4.12003e-13	rs13215246	59448	TG	Metabolic
6	30901937	C	T	0.0426455	0.00588411	0.416238	4.24326e-13	rs9295931	59448	TG	Metabolic
6	30903408	G	A	0.0426526	0.00589136	0.416854	4.49159e-13	rs10947111	59287	TG	Metabolic
6	30903672	G	C	0.0425179	0.00588751	0.416553	5.13334e-13	rs41288539	59373	TG	Metabolic
6	30901816	G	A	0.042507	0.00588682	0.416574	5.17249e-13	rs9468845	59448	TG	Metabolic
6	30901623	T	C	0.0424504	0.00588495	0.416022	5.45884e-13	rs4713400	59438	TG	Metabolic
6	30852118	G	A	0.042671	0.00592516	0.399606	5.9484e-13	rs3095348	59386	TG	Metabolic
6	30849724	A	G	0.042493	0.00592207	0.399946	7.21107e-13	rs2394450	59448	TG	Metabolic
6	30852979	G	A	0.0424349	0.00592198	0.399929	7.74105e-13	rs2894173	59433	TG	Metabolic
6	30872911	G	A	0.0423459	0.005921	0.400094	8.56249e-13	rs3132573	59441	TG	Metabolic
6	31271999	C	A	0.0434119	0.00615904	0.341433	1.80884e-12	rs2074493	58439	TG	Metabolic
6	30879088	T	TTTTA	0.0421486	0.00601187	0.374983	2.3681e-12	chr6:30879088_TTTTA_T	58992	TG	Metabolic
6	30887474	G	A	0.0413474	0.00589802	0.407617	2.37684e-12	rs4618569	59448	TG	Metabolic
6	30874609	T	C	0.0414317	0.00591105	0.40352	2.39662e-12	rs3131033	59437	TG	Metabolic
6	30890470	C	G	0.0412673	0.00590091	0.40844	2.68349e-12	rs7761589	59393	TG	Metabolic
6	31210770	G	A	0.0406846	0.0058323	0.440376	3.04299e-12	rs9263931	59355	TG	Metabolic
6	30889765	G	A	0.0411289	0.00589713	0.407608	3.07185e-12	rs6924600	59448	TG	Metabolic
6	31206750	G	A	0.0407617	0.00584779	0.42676	3.15937e-12	rs2894181	59448	TG	Metabolic
6	30890477	T	C	0.0410902	0.00589931	0.407625	3.27793e-12	rs7743661	59448	TG	Metabolic
6	30882971	GT	G	0.0410621	0.00589749	0.407415	3.33964e-12	rs11334273	59448	TG	Metabolic
6	30883417	C	G	0.0410621	0.00589749	0.407415	3.33964e-12	rs9380200	59448	TG	Metabolic
6	30882414	T	C	0.0410492	0.00589816	0.407449	3.41114e-12	rs9501032	59448	TG	Metabolic
6	30891080	C	T	0.0410455	0.00589892	0.4076	3.44747e-12	rs1049622	59448	TG	Metabolic
6	30889295	G	C	0.0410279	0.00589791	0.40741	3.49221e-12	rs2229933	59445	TG	Metabolic
6	30878319	C	G	0.0410313	0.00589923	0.407294	3.51641e-12	rs9295929	59435	TG	Metabolic
6	31210849	G	A	0.0405707	0.00583302	0.440031	3.51641e-12	rs9263933	59314	TG	Metabolic
6	30880222	C	T	0.0410143	0.00589812	0.407489	3.55631e-12	rs9357102	59431	TG	Metabolic
6	30880476	T	C	0.0409997	0.00589743	0.407406	3.59832e-12	rs7756521	59448	TG	Metabolic
6	30890211	T	C	0.0410074	0.00589886	0.407726	3.60828e-12	rs6457282	59448	TG	Metabolic
6	30886313	G	T	0.0409521	0.0058977	0.407413	3.81856e-12	rs6901464	59447	TG	Metabolic
6	31209595	C	T	0.0404066	0.00582667	0.440914	4.06912e-12	rs4457201	59447	TG	Metabolic
6	31210551	A	G	0.0403712	0.00582655	0.440923	4.24326e-12	rs9263929	59448	TG	Metabolic
6	31211382	C	A	0.0403712	0.00582655	0.440923	4.24326e-12	rs9263936	59448	TG	Metabolic
6	30884970	C	T	0.0408612	0.00589847	0.407381	4.28549e-12	rs9468842	59448	TG	Metabolic
6	30883528	G	C	0.0408451	0.00589781	0.407322	4.3451e-12	rs9461638	59448	TG	Metabolic
6	31208469	T	C	0.0404753	0.00584862	0.426238	4.50091e-12	rs4410769	59448	TG	Metabolic
6	31210547	G	T	0.0403024	0.00582667	0.440915	4.61743e-12	rs9263928	59448	TG	Metabolic
6	31205656	A	G	0.0404407	0.00584852	0.426005	4.68921e-12	rs3998077	59443	TG	Metabolic
6	31212646	G	A	0.0402983	0.00582833	0.441013	4.70435e-12	rs9263944	59411	TG	Metabolic
6	31212903	G	T	0.0402983	0.00582833	0.441013	4.70435e-12	rs9263947	59411	TG	Metabolic
6	31213931	C	T	0.0402961	0.00582833	0.441012	4.71737e-12	rs9263953	59410	TG	Metabolic
6	31206156	G	T	0.0404339	0.00584845	0.425999	4.72498e-12	rs6930462	59445	TG	Metabolic
6	31214946	AG	A	0.0402926	0.00582833	0.441013	4.73696e-12	rs9281259	59411	TG	Metabolic
6	31215194	T	C	0.0402926	0.00582833	0.441013	4.73696e-12	rs9263956	59411	TG	Metabolic
6	31219791	G	A	0.040272	0.00582738	0.441149	4.81837e-12	rs9263978	59430	TG	Metabolic
6	31203480	C	A	0.0404065	0.0058484	0.42604	4.8809e-12	rs6921948	59444	TG	Metabolic
6	31211715	T	C	0.0402213	0.00582817	0.440999	5.15703e-12	rs9263940	59414	TG	Metabolic
6	31217872	AC	A	0.0402074	0.00582632	0.441181	5.16416e-12	rs9281263	59445	TG	Metabolic
6	31206206	CAAAG	C	0.0405032	0.00586984	0.428846	5.19278e-12	rs9281253	58999	TG	Metabolic
6	31207267	C	T	0.040338	0.00585027	0.425862	5.38394e-12	rs6936825	59416	TG	Metabolic
6	31207401	A	C	0.040338	0.00585027	0.425862	5.38394e-12	rs6914215	59416	TG	Metabolic
6	31207429	G	A	0.040338	0.00585027	0.425862	5.38394e-12	rs6914076	59416	TG	Metabolic
6	31218468	G	A	0.0401452	0.0058264	0.441187	5.57057e-12	rs9263967	59443	TG	Metabolic
6	31211601	T	C	0.040152	0.00582805	0.441008	5.60144e-12	rs9263938	59415	TG	Metabolic
6	31210456	T	C	0.0401459	0.00582981	0.440573	5.72532e-12	rs9263927	59384	TG	Metabolic
6	31217100	C	T	0.0401168	0.00582971	0.440893	5.92516e-12	rs9263960	59384	TG	Metabolic
6	31218591	A	G	0.0400245	0.00582753	0.441092	6.50279e-12	rs9263968	59423	TG	Metabolic
6	31216419	G	A	0.0400147	0.00582744	0.441352	6.57506e-12	rs3869109	59448	TG	Metabolic
6	31207831	C	T	0.0402785	0.00588228	0.424505	7.51796e-12	rs4249311	58838	TG	Metabolic
6	30900851	T	C	0.0400022	0.00587323	0.41051	9.69617e-12	rs2894055	59448	TG	Metabolic
6	31220620	G	A	0.039606	0.00583205	0.442126	1.11301e-11	rs9263980	59448	TG	Metabolic
6	30832291	A	G	0.040483	0.00601611	0.36846	1.70726e-11	rs1264345	59324	TG	Metabolic
6	31232987	T	C	0.0391797	0.00583408	0.435424	1.87241e-11	rs7757622	59411	TG	Metabolic
6	31272351	T	C	0.0409468	0.00614102	0.330877	2.59777e-11	rs2074489	59448	TG	Metabolic
6	30842087	G	A	0.0390858	0.00587521	0.418155	2.87806e-11	rs3130787	59448	TG	Metabolic
6	30835477	T	A	0.039942	0.00600495	0.371081	2.90068e-11	rs3130649	59448	TG	Metabolic
6	30832800	T	C	0.0398736	0.00600129	0.371535	3.0493e-11	rs1264344	59448	TG	Metabolic
6	30833092	A	AATCT	0.0399262	0.0060173	0.367838	3.23966e-11	rs113167964	59325	TG	Metabolic
6	31294661	T	C	0.0410652	0.00620607	0.319423	3.66691e-11	rs3873380	59429	TG	Metabolic
6	30837155	T	C	0.0397465	0.00600805	0.368837	3.70169e-11	rs2535338	59445	TG	Metabolic
6	30864580	C	T	0.0395758	0.00599748	0.371442	4.14668e-11	rs3130793	59448	TG	Metabolic
6	30834022	A	C	0.0396409	0.00600958	0.368755	4.21599e-11	rs1264343	59431	TG	Metabolic
6	30854994	A	C	0.0395666	0.00600643	0.371249	4.47713e-11	rs3130653	59448	TG	Metabolic
6	30866457	A	G	0.0395553	0.00600479	0.371055	4.4792e-11	rs3132575	59448	TG	Metabolic
6	30836031	A	T	0.0394552	0.00600219	0.37094	4.91587e-11	rs3095353	59445	TG	Metabolic
6	30860356	T	G	0.0394044	0.00599825	0.371403	5.05475e-11	rs9262251	59430	TG	Metabolic
6	30860829	T	G	0.0394044	0.00599825	0.371403	5.05475e-11	rs3094109	59430	TG	Metabolic
6	30861183	T	C	0.0394044	0.00599825	0.371403	5.05475e-11	rs3095342	59430	TG	Metabolic
6	30865033	C	T	0.0393956	0.00599694	0.371459	5.05592e-11	rs3130794	59448	TG	Metabolic
6	30838741	T	C	0.0394232	0.00600201	0.370952	5.08862e-11	rs3095351	59447	TG	Metabolic
6	30849088	T	A	0.0393955	0.00600026	0.371305	5.18084e-11	rs3132578	59439	TG	Metabolic
6	30864066	C	T	0.039371	0.00599688	0.371451	5.19517e-11	rs3130791	59448	TG	Metabolic
6	30856872	T	C	0.0393775	0.00599819	0.371358	5.20715e-11	rs3095344	59440	TG	Metabolic
6	30865339	A	G	0.0393676	0.00599694	0.371457	5.21675e-11	rs3132576	59447	TG	Metabolic
6	30867051	C	A	0.0393785	0.00599968	0.37127	5.25775e-11	rs3131030	59415	TG	Metabolic
6	30871852	T	C	0.0393799	0.00600153	0.3714	5.32231e-11	rs3130795	59448	TG	Metabolic
6	30850768	G	A	0.0393622	0.00600025	0.371244	5.37774e-11	rs3095349	59442	TG	Metabolic
6	30850907	C	G	0.0393545	0.00600029	0.371233	5.425e-11	rs3130650	59437	TG	Metabolic
6	30851376	C	T	0.0393545	0.00600029	0.371233	5.425e-11	rs3130651	59437	TG	Metabolic
6	30851480	A	G	0.0393545	0.00600029	0.371233	5.425e-11	rs3130652	59437	TG	Metabolic
6	30838144	T	C	0.0393566	0.00600273	0.370828	5.51061e-11	rs3095352	59448	TG	Metabolic
6	30848965	C	A	0.0393293	0.0060004	0.371272	5.5847e-11	rs3130789	59443	TG	Metabolic
6	30869677	A	AT	0.0393128	0.00599831	0.371372	5.60273e-11	rs9278787	59439	TG	Metabolic
6	30866943	A	C	0.039301	0.00599762	0.371415	5.64807e-11	rs3132574	59443	TG	Metabolic
6	30868409	G	GT	0.0392852	0.00599761	0.37145	5.74778e-11	chr6:30868409_GT_G	59444	TG	Metabolic
6	30869207	G	C	0.0392883	0.00599848	0.371362	5.76501e-11	rs3130656	59438	TG	Metabolic
6	30869384	A	G	0.0392883	0.00599848	0.371362	5.76501e-11	rs3131031	59438	TG	Metabolic
6	30864342	C	T	0.039288	0.00599981	0.371682	5.82371e-11	rs3130792	59376	TG	Metabolic
6	30873173	T	C	0.0392772	0.00599933	0.371358	5.87219e-11	rs3130796	59448	TG	Metabolic
6	31212574	C	CA	0.0388806	0.00594004	0.394861	5.92925e-11	rs34606125	59022	TG	Metabolic
6	30859377	G	A	0.0392566	0.00599791	0.371387	5.94703e-11	rs3131029	59442	TG	Metabolic
6	30868334	C	T	0.0392764	0.00600667	0.372081	6.20155e-11	rs3095354	59448	TG	Metabolic
6	30866166	ATTGCGGG	A	0.0392831	0.00600826	0.36926	6.2273e-11	rs55649374	59362	TG	Metabolic
6	30858907	G	C	0.0392415	0.00600211	0.370473	6.23591e-11	rs2394448	59424	TG	Metabolic
6	30843304	G	T	0.0391261	0.00599969	0.371547	6.96787e-11	rs3131027	59446	TG	Metabolic
6	30858771	G	A	0.0391169	0.00599985	0.37159	7.04693e-11	rs2394449	59388	TG	Metabolic
6	31205892	C	T	0.0390279	0.00598888	0.369827	7.18621e-11	rs6930065	59444	TG	Metabolic
6	31207149	C	T	0.0390174	0.00599087	0.369675	7.37564e-11	rs6936604	59417	TG	Metabolic
6	31218262	T	C	0.0380873	0.00585239	0.424001	7.61728e-11	rs9263964	59448	TG	Metabolic
6	30840985	T	C	0.039109	0.00601378	0.366316	7.8614e-11	rs2517582	59446	TG	Metabolic
6	31352532	C	T	-0.0389227	0.00598979	0.380877	8.13018e-11	rs2507993	58872	TG	Metabolic
6	30842549	A	T	0.0389809	0.0059999	0.371461	8.19785e-11	rs2394451	59441	TG	Metabolic
6	30833135	T	TTCTC	0.0395076	0.00609526	0.361178	9.06985e-11	rs9278777	58348	TG	Metabolic
6	30855933	A	T	0.0388061	0.00599567	0.371602	9.64939e-11	rs3130655	59448	TG	Metabolic
6	30904155	A	T	-0.0397581	0.00614881	0.341209	1.00642e-10	rs9391636	58791	TG	Metabolic
6	31218845	CTT	C	0.0378058	0.00585549	0.430224	1.07177e-10	chr6:31218845_C_CTT	59275	TG	Metabolic
6	31233907	A	G	0.0376954	0.00583917	0.434322	1.07785e-10	rs9264086	59411	TG	Metabolic
6	30847526	C	T	0.0387294	0.0060161	0.371925	1.21364e-10	rs3129993	59102	TG	Metabolic
6	30840171	G	A	0.0381944	0.00593358	0.393929	1.21871e-10	rs3130786	59418	TG	Metabolic
6	30835842	G	A	0.0381569	0.00593283	0.394141	1.26372e-10	rs3131066	59428	TG	Metabolic
6	30846766	C	T	0.0385434	0.00602302	0.371088	1.56041e-10	rs3129990	59021	TG	Metabolic
6	30875015	C	T	0.0383103	0.00598662	0.374813	1.5607e-10	rs3095343	59439	TG	Metabolic
6	30843534	AT	A	0.0384461	0.00602725	0.369368	1.78591e-10	chr6:30843534_A_AT	59040	TG	Metabolic
6							1.90328e-10	HLA-B position 91		TG	Metabolic
6	30875393	G	A	0.038118	0.00598651	0.374931	1.92371e-10	rs3094720	59439	TG	Metabolic
6	31034004	T	C	0.037923	0.00597276	0.374051	2.16267e-10	rs28360042	59421	TG	Metabolic
6	31025600	T	A	-0.0381038	0.00603325	0.360466	2.69054e-10	rs3094672	59448	TG	Metabolic
6	31303287	C	G	0.0389872	0.00617896	0.324738	2.79634e-10	rs28367684	59431	TG	Metabolic
6	31289845	C	T	0.0412678	0.00655192	0.267292	3.00365e-10	rs3900938	59448	TG	Metabolic
6	31305968	C	T	0.038806	0.0061736	0.326142	3.26167e-10	rs3873386	59448	TG	Metabolic
6	31332007	A	C	0.0412979	0.00657305	0.265728	3.323e-10	rs9265624	59288	TG	Metabolic
6	30984996	C	CAATAA	-0.0369531	0.00590823	0.403078	3.98768e-10	chr6:30984996_CAATAA_C	59393	TG	Metabolic
6	31276118	C	T	-0.0362549	0.00580169	0.448408	4.13038e-10	rs3094680	59447	TG	Metabolic
6	31276053	G	A	-0.036179	0.00580241	0.448344	4.51305e-10	rs2524076	59432	TG	Metabolic
6	31305067	C	G	-0.0396987	0.0063672	0.289118	4.52116e-10	rs9368680	59448	TG	Metabolic
6	31305589	A	C	-0.0399648	0.00641043	0.287335	4.53691e-10	rs7761515	59448	TG	Metabolic
6	30955852	T	C	0.0389913	0.00625585	0.317676	4.58237e-10	rs2532920	58909	TG	Metabolic
6	31208135	G	A	0.0375341	0.00602547	0.360256	4.68684e-10	rs6919603	59448	TG	Metabolic
6	31285320	A	G	0.0407383	0.00654246	0.268907	4.76179e-10	rs28367591	59437	TG	Metabolic
6	30907020	C	T	0.0379585	0.00609934	0.346153	4.86542e-10	rs6920760	59348	TG	Metabolic
6	31304380	A	G	-0.0398842	0.00641033	0.287293	4.91304e-10	rs9368675	59448	TG	Metabolic
6	31273315	C	G	-0.0360994	0.00580312	0.447806	4.94994e-10	rs2523599	59432	TG	Metabolic
6	31303380	G	A	-0.0398654	0.00641045	0.287344	5.00945e-10	rs7750269	59448	TG	Metabolic
6	31329993	T	C	0.0408416	0.00656944	0.265992	5.07049e-10	rs9265516	59310	TG	Metabolic
6	31207890	G	A	0.0368277	0.00592527	0.410183	5.12059e-10	rs9263911	58580	TG	Metabolic
6	31275643	A	G	0.0359638	0.00578656	0.480932	5.13062e-10	rs3132482	59446	TG	Metabolic
6	31303981	A	G	-0.0398252	0.00641027	0.287268	5.20787e-10	rs9368674	59448	TG	Metabolic
6	31304287	T	TG	-0.0398252	0.00641027	0.287268	5.20787e-10	rs34411813	59448	TG	Metabolic
6	31304777	G	A	-0.0398252	0.00641027	0.287268	5.20787e-10	rs9394055	59448	TG	Metabolic
6	31304952	T	C	-0.0398252	0.00641027	0.287268	5.20787e-10	rs9368679	59448	TG	Metabolic
6	31306889	T	C	-0.0385736	0.00621194	0.323088	5.31227e-10	rs76703505	59425	TG	Metabolic
6	31305801	T	C	-0.0397994	0.00641032	0.287273	5.34441e-10	rs9357125	59447	TG	Metabolic
6	31305832	AG	A	-0.0397994	0.00641032	0.287273	5.34441e-10	rs150201065	59447	TG	Metabolic
6	31305914	T	C	-0.0397952	0.00641037	0.287266	5.36846e-10	rs9366779	59445	TG	Metabolic
6	31305915	G	A	-0.0397952	0.00641037	0.287266	5.36846e-10	rs9394057	59445	TG	Metabolic
6	31306033	C	CT	-0.0397952	0.00641037	0.287266	5.36846e-10	rs68163013	59445	TG	Metabolic
6	31306259	G	A	-0.0397952	0.00641037	0.287266	5.36846e-10	rs6930944	59445	TG	Metabolic
6	31305253	T	C	-0.039796	0.00641063	0.287419	5.37279e-10	rs7760988	59448	TG	Metabolic
6	31305556	G	A	-0.0397906	0.00641029	0.287276	5.39051e-10	rs9394056	59448	TG	Metabolic
6	31286719	T	G	0.0405896	0.00654081	0.269008	5.44929e-10	rs7754903	59448	TG	Metabolic
6	31332082	C	T	0.0407448	0.00656669	0.266235	5.47785e-10	rs9265627	59331	TG	Metabolic
6	31034675	A	G	-0.0360886	0.00581737	0.460243	5.51861e-10	rs3869098	59448	TG	Metabolic
6	31304686	C	T	-0.0397262	0.00641062	0.287302	5.75732e-10	rs9368678	59448	TG	Metabolic
6	31306974	A	C	-0.0392015	0.00632882	0.313451	5.86071e-10	rs74803101	58403	TG	Metabolic
6	31271808	T	C	0.0380888	0.00615854	0.337046	6.22171e-10	rs1050437	58354	TG	Metabolic
6	31303358	A	T	-0.0396337	0.00641272	0.287069	6.39087e-10	rs7770635	59423	TG	Metabolic
6	31303360	C	G	-0.0396337	0.00641272	0.287069	6.39087e-10	rs77078553	59423	TG	Metabolic
6	31333740	T	A	-0.0383352	0.00620444	0.324602	6.46413e-10	rs9378242	59442	TG	Metabolic
6	31330131	T	C	0.0407231	0.00660039	0.264138	6.83723e-10	rs9265525	59077	TG	Metabolic
6							7.04455e-10	HLA-C position 45		TG	Metabolic
6	31330484	G	A	-0.0382616	0.0062062	0.324579	7.04579e-10	rs28837374	59400	TG	Metabolic
6	31307783	C	T	-0.0382835	0.00621225	0.323192	7.15731e-10	rs4335019	59412	TG	Metabolic
6	31330110	A	AT	0.0405137	0.00657803	0.265359	7.32335e-10	rs200358110	59265	TG	Metabolic
6	31304432	A	G	-0.0396896	0.00644552	0.289808	7.38125e-10	rs9368676	58525	TG	Metabolic
6	31303364	A	G	-0.0394691	0.00641382	0.287251	7.56693e-10	rs7750695	59394	TG	Metabolic
6	31296132	A	C	0.0402572	0.00654525	0.26896	7.71898e-10	rs12110912	59375	TG	Metabolic
6	31331717	G	A	-0.0381505	0.00620542	0.324473	7.84964e-10	rs9378241	59421	TG	Metabolic
6	31330519	G	C	0.0405498	0.00659714	0.264278	7.91754e-10	rs9265552	59059	TG	Metabolic
6	31331230	T	C	-0.0381356	0.00620552	0.324453	7.97462e-10	rs9378198	59423	TG	Metabolic
6	31332404	C	T	0.0403296	0.00656258	0.266617	7.97682e-10	rs9265644	59323	TG	Metabolic
6	31307708	T	C	-0.0383905	0.0062537	0.319424	8.31247e-10	rs9717841	58701	TG	Metabolic
6		1	2	0.0371368	0.00605784	0.347318	8.76759e-10	HLA-C-H45	59447	TG	Metabolic
6		1	2	-0.0371368	0.00605784	0.652682	8.76759e-10	HLA-C-R45	59447	TG	Metabolic
6							8.79394e-10	HLA-B position 94		TG	Metabolic
6	31330535	G	A	0.0402751	0.00657204	0.265742	8.88546e-10	rs9265554	59317	TG	Metabolic
6	30954793	G	C	0.038259	0.0062509	0.313324	9.32502e-10	rs2532921	59448	TG	Metabolic
6	31307397	C	T	-0.037933	0.00620117	0.325108	9.53103e-10	rs396243	59448	TG	Metabolic
6	31330649	G	A	0.0401658	0.00657074	0.265138	9.78881e-10	rs9265561	59352	TG	Metabolic
6	31332509	G	A	0.0404239	0.00661385	0.26059	9.83853e-10	rs6902116	59325	TG	Metabolic
6	31330400	C	A	0.0401574	0.00657108	0.266109	9.8869e-10	rs28752849	59267	TG	Metabolic
6	31307386	C	T	-0.0378634	0.00620149	0.325293	1.02452e-09	rs2524168	59448	TG	Metabolic
6	31328942	A	G	0.0399912	0.00655333	0.267049	1.0447e-09	rs9265461	59448	TG	Metabolic
6	31292485	G	C	0.0399278	0.00655269	0.269303	1.10576e-09	rs28367597	59448	TG	Metabolic
6	31330463	A	G	0.0399274	0.00655346	0.267166	1.11114e-09	rs9265549	59448	TG	Metabolic
6	31306857	C	T	-0.0377972	0.00620385	0.325278	1.1114e-09	rs9264946	59420	TG	Metabolic
6	31321037	C	G	0.0399005	0.00655128	0.266981	1.12564e-09	rs9265153	59448	TG	Metabolic
6	31330408	A	G	0.040171	0.00659576	0.264067	1.12608e-09	rs9265543	59076	TG	Metabolic
6	31331831	A	T	0.0399041	0.00655378	0.266923	1.13823e-09	rs9265614	59431	TG	Metabolic
6	31330441	C	T	0.0398541	0.00655558	0.266801	1.20615e-09	rs9265548	59432	TG	Metabolic
6	31331893	T	C	0.0398247	0.00655454	0.266879	1.23291e-09	rs9265618	59424	TG	Metabolic
6	31304835	A	G	0.0356649	0.00587066	0.421022	1.23897e-09	rs6457375	59434	TG	Metabolic
6	31307914	C	A	-0.0376886	0.00620584	0.324303	1.25476e-09	rs28615506	59432	TG	Metabolic
6	31331524	A	G	0.0398099	0.00656156	0.266356	1.30209e-09	rs6938680	59368	TG	Metabolic
6	31330346	A	G	0.0411864	0.00679038	0.239839	1.31622e-09	rs35795116	59296	TG	Metabolic
6	31331573	C	A	0.0397798	0.00655964	0.266442	1.32517e-09	rs6938855	59377	TG	Metabolic
6	31330387	T	C	0.0396664	0.00654603	0.269004	1.36449e-09	rs9265540	59330	TG	Metabolic
6	31331908	C	T	0.0393971	0.00651051	0.273413	1.43671e-09	rs9265620	59337	TG	Metabolic
6	31330420	C	T	0.0398259	0.00658506	0.264714	1.46727e-09	rs9265545	59177	TG	Metabolic
6	31330425	A	G	0.0398259	0.00658506	0.264714	1.46727e-09	rs9265546	59177	TG	Metabolic
6	31330433	C	G	0.0398259	0.00658506	0.264714	1.46727e-09	rs9265547	59177	TG	Metabolic
6	31321870	C	A	0.0395531	0.00654289	0.26725	1.49224e-09	rs9265191	59448	TG	Metabolic
6	31330743	T	A	0.039579	0.00655697	0.266759	1.57808e-09	rs9265566	59415	TG	Metabolic
6	31307469	A	G	-0.0374419	0.00620891	0.32245	1.63606e-09	rs2853916	59448	TG	Metabolic
6	31332163	A	T	-0.0373983	0.00620305	0.326241	1.64957e-09	rs9265634	59338	TG	Metabolic
6	31330662	A	G	0.039529	0.00655727	0.266747	1.65733e-09	rs9265562	59414	TG	Metabolic
6	30844646	G	A	-0.0408072	0.00678102	0.24164	1.76754e-09	rs117589205	59448	TG	Metabolic
6	31306736	G	A	-0.0373809	0.0062143	0.325931	1.79544e-09	rs6931873	59077	TG	Metabolic
6	31330790	T	C	0.0394111	0.00655523	0.26703	1.83063e-09	rs9265568	59409	TG	Metabolic
6	31025459	G	A	-0.0365003	0.00607191	0.354571	1.84009e-09	rs4713419	59108	TG	Metabolic
6	31330589	G	C	0.03943	0.00655989	0.266499	1.84646e-09	rs9265559	59396	TG	Metabolic
6	31326751	C	T	-0.0372365	0.00619831	0.321432	1.88365e-09	rs4959057	59448	TG	Metabolic
6	31330813	A	G	0.0393473	0.00655546	0.267009	1.94635e-09	rs9265569	59410	TG	Metabolic
6	31223293	A	G	-0.0347023	0.00579537	0.472098	2.12525e-09	rs9263986	59441	TG	Metabolic
6	31330617	G	C	0.039214	0.00655963	0.266612	2.25772e-09	rs9265560	59399	TG	Metabolic
6	31275838	A	G	0.0358624	0.00600535	0.361634	2.34736e-09	rs13200569	59256	TG	Metabolic
6	31332193	G	C	0.0393773	0.00659597	0.263705	2.37394e-09	rs9265636	59157	TG	Metabolic
6	30919272	T	G	-0.0404529	0.00679033	0.241024	2.56224e-09	rs3869091	59436	TG	Metabolic
6	31303903	C	G	0.0388076	0.00651463	0.272417	2.56927e-09	rs9468940	59431	TG	Metabolic
6	31303939	G	A	0.0388076	0.00651463	0.272417	2.56927e-09	rs9461688	59431	TG	Metabolic
6	30896283	T	C	-0.0404164	0.00678726	0.241169	2.60465e-09	rs9366762	59448	TG	Metabolic
6	31031401	A	G	-0.034481	0.00579138	0.474946	2.61915e-09	rs6457303	59392	TG	Metabolic
6	30920561	A	G	-0.0404069	0.00678984	0.24105	2.66361e-09	rs9357103	59440	TG	Metabolic
6	31303508	A	G	0.038774	0.00651551	0.272333	2.66459e-09	rs11967472	59418	TG	Metabolic
6	31031288	T	C	-0.0344588	0.0057917	0.474919	2.68664e-09	rs6457302	59387	TG	Metabolic
6	30901916	G	A	-0.0403935	0.00678951	0.241068	2.69147e-09	rs9378150	59448	TG	Metabolic
6	31301776	T	C	0.0387532	0.00651387	0.272432	2.69234e-09	rs9468935	59446	TG	Metabolic
6	30984584	A	C	-0.0359653	0.00604646	0.357914	2.71188e-09	rs9348845	59436	TG	Metabolic
6	31306215	A	G	-0.0382687	0.00644908	0.282139	2.95685e-09	rs6926927	59421	TG	Metabolic
6	31225019	G	A	0.0357533	0.00602811	0.356059	3.00926e-09	rs6904669	59448	TG	Metabolic
6	31280866	A	G	-0.0402542	0.00678786	0.239317	3.02343e-09	rs9394050	59419	TG	Metabolic
6	31225020	G	A	0.0357466	0.00602815	0.356067	3.03033e-09	rs6904670	59448	TG	Metabolic
6	30904041	G	T	-0.0402292	0.00678887	0.241093	3.10864e-09	rs9404935	59448	TG	Metabolic
6	30934590	T	G	-0.0545553	0.00922059	0.112821	3.28496e-09	rs117295261	58491	TG	Metabolic
6	31031850	A	C	-0.0342444	0.00579181	0.474507	3.36853e-09	rs4713421	59448	TG	Metabolic
6							3.37282e-09	HLA-B position 90		TG	Metabolic
6	31032125	G	C	-0.0341881	0.00578775	0.474995	3.48426e-09	rs4713422	59448	TG	Metabolic
6	31022070	C	T	-0.0357144	0.00605011	0.358105	3.5673e-09	rs13201420	59322	TG	Metabolic
6	31025790	T	G	-0.0357873	0.00606259	0.353696	3.57001e-09	rs4713420	59448	TG	Metabolic
6	31032220	T	C	-0.0341141	0.00578815	0.474902	3.77442e-09	rs10947121	59448	TG	Metabolic
6	31281109	T	C	-0.0401058	0.0068103	0.238385	3.88571e-09	rs9380235	59211	TG	Metabolic
6	31024957	T	G	-0.0357287	0.00606746	0.357265	3.89529e-09	rs4713417	59043	TG	Metabolic
6	31024964	C	G	-0.0357201	0.00606746	0.357265	3.92871e-09	rs4713418	59043	TG	Metabolic
6	31276082	T	C	-0.0398783	0.0067746	0.240419	3.94566e-09	rs2524075	59442	TG	Metabolic
6	31279637	T	C	0.0345712	0.00587428	0.418876	3.9764e-09	rs2844608	59440	TG	Metabolic
6	31018887	A	C	-0.0355245	0.00603638	0.355967	3.97896e-09	rs9295941	59448	TG	Metabolic
6	31022280	G	C	-0.0355964	0.00604921	0.358247	3.99319e-09	rs9394029	59339	TG	Metabolic
6	31280655	G	A	0.0340996	0.00579805	0.468569	4.07249e-09	rs2844606	59384	TG	Metabolic
6	31280814	C	A	0.0340969	0.00579805	0.468569	4.08404e-09	rs2844605	59384	TG	Metabolic
6	31332181	G	A	0.0399378	0.00679303	0.240104	4.12183e-09	rs34972021	59191	TG	Metabolic
6	31001550	T	C	-0.0354977	0.00604437	0.35792	4.28351e-09	rs3873343	59442	TG	Metabolic
6	31001580	T	G	-0.0354977	0.00604437	0.35792	4.28351e-09	rs2894050	59442	TG	Metabolic
6		1	2	0.0375289	0.00639315	0.284904	4.35311e-09	HLA-C*03	59448	TG	Metabolic
6	31019233	T	G	-0.0354853	0.00604508	0.358456	4.35512e-09	rs9295942	59448	TG	Metabolic
6	31011107	A	T	-0.035542	0.00605788	0.356927	4.43558e-09	rs9278834	59204	TG	Metabolic
6	31268623	A	G	0.0375252	0.00639631	0.283937	4.4457e-09	rs34634498	59448	TG	Metabolic
6	31280094	C	T	-0.0365992	0.00624249	0.318135	4.548e-09	rs2853943	59437	TG	Metabolic
6	31276251	A	C	-0.039848	0.00679772	0.23825	4.57446e-09	rs9394049	59446	TG	Metabolic
6	31276939	T	A	-0.0398401	0.00679776	0.238254	4.60723e-09	rs6919310	59445	TG	Metabolic
6	31277437	C	T	-0.0398401	0.00679776	0.238254	4.60723e-09	rs9391715	59445	TG	Metabolic
6	31268674	GC	G	0.0374816	0.006397	0.28399	4.64975e-09	rs34887319	59430	TG	Metabolic
6	31281452	C	T	0.0343745	0.00586798	0.414101	4.685e-09	rs2853941	59203	TG	Metabolic
6	31021883	T	C	-0.0354195	0.00604718	0.358068	4.70739e-09	rs9501345	59384	TG	Metabolic
6	31268757	A	G	0.0374661	0.00639737	0.284049	4.72781e-09	rs35075694	59414	TG	Metabolic
6	31021704	A	T	-0.0354095	0.00604694	0.358046	4.74799e-09	rs9501343	59389	TG	Metabolic
6	31281379	T	C	-0.0399794	0.00682765	0.23709	4.75532e-09	rs28367586	59083	TG	Metabolic
6	31012016	A	G	-0.0353815	0.0060432	0.358204	4.77705e-09	rs9366764	59448	TG	Metabolic
6	31012156	C	T	-0.0353671	0.00604328	0.358132	4.84819e-09	rs9380204	59446	TG	Metabolic
6	31022442	C	T	-0.0354333	0.00605525	0.357498	4.86687e-09	rs28894975	59266	TG	Metabolic
6	31022443	T	C	-0.0354333	0.00605525	0.357498	4.86687e-09	rs28894976	59266	TG	Metabolic
6	31281350	A	G	0.0343323	0.00586769	0.414126	4.88394e-09	rs2253487	59209	TG	Metabolic
6	31015486	A	G	-0.0353543	0.00604353	0.358145	4.91756e-09	rs9391701	59448	TG	Metabolic
6	31013584	G	C	-0.0353512	0.00604313	0.358153	4.92142e-09	rs9380205	59448	TG	Metabolic
6	31023866	C	T	-0.0353891	0.00605121	0.358138	4.96707e-09	rs9394031	59311	TG	Metabolic
6	31013978	T	C	-0.0353282	0.00604309	0.358145	5.03373e-09	rs9380206	59448	TG	Metabolic
6	31014946	T	C	-0.0353282	0.00604309	0.358145	5.03373e-09	rs9380207	59448	TG	Metabolic
6	31015863	AT	A	-0.0353282	0.00604309	0.358145	5.03373e-09	chr6:31015863_A_AT	59448	TG	Metabolic
6	31015906	C	T	-0.0353282	0.00604309	0.358145	5.03373e-09	rs3871466	59448	TG	Metabolic
6	31016941	G	C	-0.0353282	0.00604309	0.358145	5.03373e-09	rs9348846	59448	TG	Metabolic
6	31016627	G	T	-0.0353221	0.00604315	0.358195	5.06641e-09	rs3869096	59448	TG	Metabolic
6	31019800	A	G	-0.0353118	0.00604325	0.358116	5.12177e-09	rs4713416	59443	TG	Metabolic
6	31020129	G	C	-0.0353118	0.00604325	0.358116	5.12177e-09	rs13207269	59443	TG	Metabolic
6	31017915	C	CTT	-0.0352919	0.00604312	0.358135	5.21999e-09	rs28993414	59444	TG	Metabolic
6	30985328	A	G	-0.0352729	0.00604059	0.359255	5.24192e-09	rs9295938	59448	TG	Metabolic
6	31017827	T	C	-0.0352953	0.00604528	0.357974	5.26781e-09	rs9348848	59415	TG	Metabolic
6	31017828	T	C	-0.0352953	0.00604528	0.357974	5.26781e-09	rs9348849	59415	TG	Metabolic
6	31268737	A	C	0.0373413	0.00639662	0.283996	5.29371e-09	rs34057829	59434	TG	Metabolic
6	31011395	A	C	-0.0352783	0.00604356	0.358142	5.3042e-09	rs9378151	59436	TG	Metabolic
6	31011702	T	C	-0.0352783	0.00604356	0.358142	5.3042e-09	rs9394025	59436	TG	Metabolic
6	31281818	A	AGGGTG	0.0377942	0.00647498	0.276556	5.31618e-09	rs74562547	59017	TG	Metabolic
6	31018108	C	G	-0.0352703	0.00604306	0.358129	5.33114e-09	rs9394027	59445	TG	Metabolic
6	31012785	C	CGCCGTCTCACCCTCCT	-0.035483	0.00608336	0.354116	5.45042e-09	rs57091234	58951	TG	Metabolic
6	30984953	T	C	-0.0352333	0.00604077	0.359244	5.45745e-09	rs9366763	59447	TG	Metabolic
6	31023472	G	A	-0.0352841	0.00605072	0.358146	5.49655e-09	rs13220447	59325	TG	Metabolic
6	31020534	C	T	-0.0352926	0.0060533	0.357193	5.53261e-09	rs9391703	59325	TG	Metabolic
6	31352500	A	T	-0.034317	0.00588655	0.429735	5.55162e-09	rs2442720	58856	TG	Metabolic
6	31021966	T	C	-0.0352505	0.00604743	0.358182	5.57609e-09	rs9501346	59372	TG	Metabolic
6	31272119	C	T	0.0372743	0.0063948	0.284459	5.58149e-09	rs2074491	59448	TG	Metabolic
6	31011275	T	C	-0.0352234	0.00604745	0.357714	5.72822e-09	rs9378112	59391	TG	Metabolic
6	31017226	G	A	-0.0351885	0.00604533	0.357787	5.8576e-09	rs9368652	59425	TG	Metabolic
6	31017238	T	C	-0.0351885	0.00604533	0.357787	5.8576e-09	rs13194580	59425	TG	Metabolic
6	30476340	A	G	-0.0337764	0.00580322	0.460986	5.87462e-09	rs78311904	59401	TG	Metabolic
6	31011301	A	G	-0.0351888	0.00604749	0.357725	5.92925e-09	rs9391700	59392	TG	Metabolic
6	31011321	T	C	-0.0351888	0.00604749	0.357725	5.92925e-09	rs9378113	59392	TG	Metabolic
6	31268633	T	C	0.0371213	0.006381	0.284467	5.97434e-09	rs34131062	59448	TG	Metabolic
6	31269031	G	C	0.0371559	0.00638801	0.284459	6.00911e-09	rs1049650	59448	TG	Metabolic
6	31279218	T	C	-0.0395376	0.00680386	0.238334	6.20783e-09	rs6912893	59448	TG	Metabolic
6	30889850	A	G	-0.0391501	0.00673787	0.24635	6.23017e-09	rs9368645	59448	TG	Metabolic
6	30473416	G	A	-0.0336949	0.00579998	0.461444	6.26628e-09	rs77072171	59446	TG	Metabolic
6	30469003	T	A	-0.0336838	0.00579994	0.46136	6.33724e-09	rs12176594	59446	TG	Metabolic
6	31330998	C	T	-0.036132	0.00622168	0.329936	6.3441e-09	rs9378239	58525	TG	Metabolic
6	31020560	T	G	-0.0351071	0.00604549	0.357905	6.35419e-09	rs9391704	59418	TG	Metabolic
6	31331043	C	A	0.0387052	0.00666604	0.258298	6.38572e-09	rs6937871	58537	TG	Metabolic
6	30930657	G	A	0.0365053	0.00628826	0.305511	6.4251e-09	rs2532927	59448	TG	Metabolic
6	30930664	G	A	0.0365053	0.00628826	0.305511	6.4251e-09	rs2532926	59448	TG	Metabolic
6	30930665	T	C	0.0365053	0.00628826	0.305511	6.4251e-09	rs2517457	59448	TG	Metabolic
6	31273944	G	A	0.0370957	0.00639182	0.284652	6.48948e-09	rs35028179	59448	TG	Metabolic
6	31272654	T	G	0.0371135	0.00639542	0.284257	6.50834e-09	rs2074488	59448	TG	Metabolic
6	30479094	C	T	-0.0336566	0.0057999	0.461435	6.51523e-09	rs74223639	59445	TG	Metabolic
6	31273037	T	C	0.0371115	0.00639546	0.28425	6.52199e-09	rs34622008	59446	TG	Metabolic
6	31273300	C	T	0.0371044	0.00639524	0.284254	6.55798e-09	rs35976302	59445	TG	Metabolic
6	31275315	C	T	-0.0395623	0.00681931	0.236143	6.57204e-09	rs9295968	59430	TG	Metabolic
6	30475552	C	A	-0.0336452	0.00580007	0.461451	6.59888e-09	rs9404933	59444	TG	Metabolic
6	31274964	C	T	-0.0395507	0.00681982	0.236117	6.65626e-09	rs9380232	59426	TG	Metabolic
6	31281701	G	A	0.034035	0.00586927	0.413612	6.67729e-09	rs9264765	59198	TG	Metabolic
6	31037949	G	A	-0.0352951	0.00608859	0.348708	6.75445e-09	rs2844670	59448	TG	Metabolic
6	31281621	C	T	0.0339994	0.00586879	0.413487	6.90351e-09	rs9264764	59205	TG	Metabolic
6	30477699	A	G	-0.0335865	0.00580086	0.461336	7.04223e-09	rs12174433	59448	TG	Metabolic
6	31273823	A	G	0.037025	0.00639568	0.284257	7.0775e-09	rs34255701	59448	TG	Metabolic
6	31272160	T	C	0.0370259	0.00639724	0.284296	7.13214e-09	rs2074490	59410	TG	Metabolic
6	31278821	G	C	-0.039388	0.00681355	0.236515	7.4331e-09	rs28563838	59438	TG	Metabolic
6	30944280	G	GTCTC	-0.0401253	0.00694202	0.226813	7.46707e-09	rs71732848	59344	TG	Metabolic
6	31233037	A	G	-0.0351229	0.00608	0.352201	7.61395e-09	rs3134776	59415	TG	Metabolic
6	30897052	T	C	0.035453	0.00614007	0.335327	7.73963e-09	rs1049623	59448	TG	Metabolic
6							7.7618e-09	HLA-C position 127		TG	Metabolic
6							7.7618e-09	HLA-C position 197		TG	Metabolic
6	31233580	C	A	-0.0350948	0.00607995	0.352216	7.82312e-09	rs3134775	59421	TG	Metabolic
6	31233747	C	T	-0.0350948	0.00607995	0.352216	7.82312e-09	rs3134774	59421	TG	Metabolic
6	31297293	T	A	-0.0389596	0.00675041	0.244405	7.85977e-09	rs72861484	59338	TG	Metabolic
6	31273576	T	G	0.036909	0.00639598	0.284229	7.89587e-09	rs34090104	59445	TG	Metabolic
6	31276085	T	G	-0.0393096	0.00681687	0.235979	8.09245e-09	rs9394048	59448	TG	Metabolic
6	30888130	G	A	0.0353904	0.00613871	0.335184	8.15981e-09	rs1264323	59448	TG	Metabolic
6	31353018	T	C	-0.0406363	0.00705931	0.217808	8.59231e-09	rs9391724	58850	TG	Metabolic
6	31275827	A	G	-0.0393372	0.00684006	0.234852	8.87197e-09	rs12234123	59280	TG	Metabolic
6	31274139	C	T	0.0367809	0.00639876	0.283735	9.0236e-09	rs34401425	59448	TG	Metabolic
6	30881347	A	T	0.0352796	0.00613855	0.335201	9.07194e-09	rs885910	59448	TG	Metabolic
6	30834804	G	T	-0.0398034	0.0069289	0.227257	9.21701e-09	rs9348844	59448	TG	Metabolic
6	31047474	C	G	-0.0353285	0.00615432	0.335638	9.44278e-09	rs9368655	59448	TG	Metabolic
6	31017519	C	G	-0.0349447	0.0060889	0.354073	9.51963e-09	rs9348847	58848	TG	Metabolic
6	30879142	A	C	0.0352309	0.00613999	0.335122	9.58297e-09	rs1264330	59441	TG	Metabolic
6		1	2	-0.0365952	0.00637809	0.713905	9.60064e-09	HLA-C-L127	59447	TG	Metabolic
6		1	2	0.0365952	0.00637809	0.286095	9.60064e-09	HLA-C-V127	59447	TG	Metabolic
6		1	2	0.0365952	0.00637809	0.286095	9.60064e-09	HLA-C-L187	59447	TG	Metabolic
6		1	2	-0.0365952	0.00637809	0.713905	9.60064e-09	HLA-C-E197	59447	TG	Metabolic
6		1	2	0.0365952	0.00637809	0.286095	9.60064e-09	HLA-C-K197	59447	TG	Metabolic
6	31276107	A	G	-0.0387878	0.00676058	0.24063	9.61723e-09	rs3130696	59448	TG	Metabolic
6	30994818	A	AG	-0.0346871	0.00604686	0.359029	9.67164e-09	rs34979575	59317	TG	Metabolic
6	30961632	A	G	-0.0397479	0.00692925	0.227434	9.67966e-09	rs9295937	59448	TG	Metabolic
6	30134864	A	G	-0.052767	0.00919955	0.111762	9.70398e-09	rs9393991	59448	TG	Metabolic
6	30993907	T	C	-0.0346419	0.00604609	0.359153	1.00647e-08	rs6903978	59334	TG	Metabolic
6	30940222	T	C	-0.0396914	0.00692854	0.227459	1.01212e-08	rs4711248	59448	TG	Metabolic
6	30959051	T	C	-0.0399296	0.0069749	0.224915	1.03579e-08	rs9295936	59120	TG	Metabolic
6	31275465	GA	G	-0.0391517	0.00684011	0.238243	1.04145e-08	chr6:31275465_G_GA	58711	TG	Metabolic
6	30415991	G	A	0.0387365	0.00676967	0.240197	1.05233e-08	rs4713327	59445	TG	Metabolic
6	31274732	T	C	-0.0345311	0.00603595	0.368088	1.05957e-08	rs35989257	59426	TG	Metabolic
6	31014313	C	CAT	-0.0346891	0.00606504	0.3514	1.06824e-08	rs71757905	59448	TG	Metabolic
6	31286927	T	C	-0.0384863	0.00673676	0.245021	1.11081e-08	rs9368671	59448	TG	Metabolic
6	30882365	A	G	0.035075	0.00613968	0.335293	1.11112e-08	rs1264328	59448	TG	Metabolic
6	30971106	G	A	-0.0343389	0.00601522	0.366559	1.13857e-08	rs9368649	59427	TG	Metabolic
6	30586413	C	CAT	-0.0522425	0.00915382	0.11287	1.14863e-08	rs143982339	59378	TG	Metabolic
6	31232656	C	T	-0.0348071	0.00609991	0.347691	1.15555e-08	rs3130529	59422	TG	Metabolic
6	31225434	C	T	-0.0332431	0.0058261	0.47591	1.15731e-08	rs4997405	58758	TG	Metabolic
6	30970351	G	C	-0.034324	0.00601772	0.366649	1.17147e-08	rs2894052	59366	TG	Metabolic
6	31017546	C	T	-0.0345695	0.00607144	0.355877	1.24248e-08	rs9380208	59026	TG	Metabolic
6	31294684	C	T	-0.0383775	0.00674367	0.245416	1.26378e-08	rs9348863	59448	TG	Metabolic
6	30383227	C	T	-0.0531094	0.00933585	0.109781	1.27965e-08	rs9391681	58448	TG	Metabolic
6	30610096	C	T	-0.0516436	0.00908247	0.114041	1.2999e-08	rs9348841	59448	TG	Metabolic
6	31287424	G	A	-0.0382211	0.00672417	0.245265	1.31477e-08	rs16899147	59448	TG	Metabolic
6	30956152	C	T	-0.0393838	0.006929	0.227339	1.3165e-08	rs9368648	59442	TG	Metabolic
6	30962493	C	T	-0.0393481	0.00692452	0.227476	1.32794e-08	rs4711250	59448	TG	Metabolic
6	31291091	C	T	-0.038265	0.00674142	0.244836	1.37791e-08	rs3873377	59448	TG	Metabolic
6							1.38734e-08	HLA-C position 118		TG	Metabolic
6	31283866	G	A	-0.0382647	0.00674302	0.244747	1.38925e-08	rs6899660	59447	TG	Metabolic
6	31284890	C	T	-0.0382647	0.00674302	0.244747	1.38925e-08	rs9348860	59447	TG	Metabolic
6	31284945	G	A	-0.0382647	0.00674302	0.244747	1.38925e-08	rs9348861	59447	TG	Metabolic
6	31285105	T	C	-0.0382647	0.00674302	0.244747	1.38925e-08	rs9368670	59447	TG	Metabolic
6	31286887	G	A	-0.038249	0.00674297	0.244785	1.40789e-08	rs9380236	59448	TG	Metabolic
6	31305379	G	A	-0.0338852	0.00597533	0.382115	1.42092e-08	rs9264923	59448	TG	Metabolic
6	31305547	T	C	-0.0338852	0.00597533	0.382115	1.42092e-08	rs7761496	59448	TG	Metabolic
6		1	2	-0.036105	0.00637134	0.712652	1.45499e-08	HLA-C-T187	59447	TG	Metabolic
6	31278489	T	C	0.0362613	0.00639911	0.283839	1.45646e-08	rs11967243	59444	TG	Metabolic
6	31273430	T	C	0.0347717	0.00613645	0.327925	1.45811e-08	rs6900458	59448	TG	Metabolic
6	31287059	T	TC	-0.0382061	0.00674267	0.24476	1.45905e-08	rs76141334	59448	TG	Metabolic
6	31287286	G	A	-0.0382061	0.00674267	0.24476	1.45905e-08	rs72861464	59448	TG	Metabolic
6	31287567	A	G	-0.0382061	0.00674267	0.24476	1.45905e-08	rs72861465	59448	TG	Metabolic
6	31288236	T	C	-0.0382061	0.00674267	0.24476	1.45905e-08	rs17198727	59448	TG	Metabolic
6	31289139	C	T	-0.0382061	0.00674267	0.24476	1.45905e-08	rs10947169	59448	TG	Metabolic
6	31292175	G	T	-0.0382061	0.00674267	0.24476	1.45905e-08	rs6939681	59448	TG	Metabolic
6	31295454	G	T	-0.0382061	0.00674267	0.24476	1.45905e-08	rs3873381	59448	TG	Metabolic
6	31292568	C	T	-0.0382048	0.00674271	0.244764	1.46093e-08	rs9357122	59447	TG	Metabolic
6	31292792	C	G	-0.0382048	0.00674271	0.244764	1.46093e-08	rs9394051	59447	TG	Metabolic
6	31292931	T	C	-0.0382048	0.00674271	0.244764	1.46093e-08	rs9394052	59447	TG	Metabolic
6	31293693	A	G	-0.0382048	0.00674271	0.244764	1.46093e-08	rs9295969	59447	TG	Metabolic
6	31288853	A	G	-0.0381727	0.00674267	0.244777	1.50169e-08	rs9366776	59448	TG	Metabolic
6	30673581	C	G	-0.0514232	0.0090843	0.115446	1.50789e-08	rs151195028	59114	TG	Metabolic
6	30945130	A	G	-0.0394012	0.00696324	0.22423	1.52746e-08	rs9391637	59448	TG	Metabolic
6	31343894	T	C	-0.0362824	0.00641756	0.292218	1.57109e-08	rs4713456	58766	TG	Metabolic
6	30288213	C	T	-0.0523026	0.00925151	0.111432	1.57293e-08	rs117416277	58740	TG	Metabolic
6	31280256	G	A	0.0361313	0.00639872	0.283873	1.6361e-08	rs17192274	59442	TG	Metabolic
6	31295479	G	A	-0.0380356	0.00673772	0.244895	1.6501e-08	rs3873382	59448	TG	Metabolic
6		1	2	0.0346016	0.00613818	0.327729	1.72926e-08	HLA-C-I118	59447	TG	Metabolic
6		1	2	-0.0346016	0.00613818	0.672271	1.72926e-08	HLA-C-T118	59447	TG	Metabolic
6	31283535	C	T	-0.0388224	0.00689223	0.237699	1.77329e-08	rs6921855	58675	TG	Metabolic
6	31292125	G	A	-0.0379604	0.00674266	0.244794	1.80331e-08	rs6916525	59448	TG	Metabolic
6	31344195	C	T	-0.0359919	0.0063955	0.289959	1.82633e-08	rs4713457	59448	TG	Metabolic
6	30947678	A	G	-0.0390129	0.00693424	0.226887	1.84306e-08	rs9368647	59448	TG	Metabolic
6	30882659	C	T	-0.0392019	0.00696805	0.223708	1.84489e-08	rs28362611	59448	TG	Metabolic
6	31295092	A	G	-0.0380621	0.00676612	0.242691	1.85084e-08	rs9357123	59448	TG	Metabolic
6		1	2	-0.0389058	0.0069234	0.226273	1.91558e-08	HLA-B-Q94	59448	TG	Metabolic
6	31279639	G	T	0.0360049	0.00641145	0.28286	1.9574e-08	rs34950876	59365	TG	Metabolic
6	31279662	G	C	0.0360049	0.00641145	0.28286	1.9574e-08	rs35438642	59365	TG	Metabolic
6	30932457	T	C	-0.0390966	0.00696965	0.224007	2.02848e-08	rs2286654	59411	TG	Metabolic
6							2.05138e-08	HLA-DQB1 position 85		TG	Metabolic
6	30950623	G	A	0.0356291	0.0063539	0.295692	2.05334e-08	rs2844699	59332	TG	Metabolic
6	30595202	T	A	-0.0505903	0.00902972	0.116624	2.11106e-08	rs9380181	59306	TG	Metabolic
6	30979265	A	C	-0.0337271	0.0060204	0.366337	2.11724e-08	rs9394023	59448	TG	Metabolic
6	31284970	C	T	-0.0377614	0.00674443	0.244996	2.15715e-08	rs9348862	59448	TG	Metabolic
6	31334578	G	T	-0.0334113	0.00597031	0.38364	2.19053e-08	rs9265737	59445	TG	Metabolic
6	30204594	A	T	-0.0518297	0.00926196	0.110697	2.19381e-08	rs117565607	58958	TG	Metabolic
6	31219637	A	G	0.0431074	0.0077062	0.170586	2.22085e-08	rs9263976	59442	TG	Metabolic
6	31219752	C	T	0.0431074	0.0077062	0.170586	2.22085e-08	rs9263977	59442	TG	Metabolic
6	30884570	A	C	-0.0391257	0.00699506	0.223731	2.22756e-08	rs371013749	59015	TG	Metabolic
6	31282829	C	A	0.0335835	0.00601046	0.364005	2.30351e-08	rs9468914	59436	TG	Metabolic
6	30807802	G	C	-0.0518212	0.00928453	0.110346	2.38512e-08	rs9391634	58833	TG	Metabolic
6	30920211	T	C	0.0353666	0.0063368	0.296881	2.38946e-08	rs2249459	59448	TG	Metabolic
6	30924600	C	G	0.0353579	0.0063356	0.297352	2.39365e-08	rs2252760	59448	TG	Metabolic
6	30991340	C	T	-0.0339888	0.00609054	0.355825	2.39696e-08	rs6909425	58741	TG	Metabolic
6	31291060	A	G	0.0336485	0.00603449	0.358221	2.46059e-08	rs9468925	59448	TG	Metabolic
6	31283255	A	C	0.0335035	0.0060099	0.364019	2.47925e-08	rs28367589	59446	TG	Metabolic
6	31219060	A	G	0.0429335	0.00770539	0.170597	2.52017e-08	rs9263972	59447	TG	Metabolic
6	31218026	A	G	0.0428923	0.00770532	0.170606	2.59795e-08	rs9263962	59447	TG	Metabolic
6	30917909	A	T	0.0352589	0.00633976	0.296848	2.67393e-08	rs9262289	59448	TG	Metabolic
6	30944704	A	G	0.0351538	0.00633154	0.297975	2.82137e-08	rs2844702	59448	TG	Metabolic
6	31275570	T	C	0.0339115	0.00611545	0.333521	2.93582e-08	rs9461680	59437	TG	Metabolic
6	31275582	A	G	0.0339115	0.00611545	0.333521	2.93582e-08	rs9468911	59437	TG	Metabolic
6	31296938	A	T	-0.0374648	0.00675875	0.246282	2.9705e-08	rs9366777	58969	TG	Metabolic
6		1	2	-0.0513933	0.00927469	0.10907	3.00338e-08	HLA-A*02:07:01	59448	TG	Metabolic
6	30925651	A	G	0.0351715	0.00635241	0.296069	3.0817e-08	rs2252863	59265	TG	Metabolic
6	31218824	C	A	0.0433597	0.00783177	0.163563	3.08788e-08	rs9263970	59448	TG	Metabolic
6	31275250	T	A	0.0338499	0.00611768	0.333448	3.14565e-08	rs28722181	59390	TG	Metabolic
6	30924545	T	C	0.0350677	0.00634075	0.296839	3.19271e-08	rs2532942	59448	TG	Metabolic
6	31229919	T	G	-0.0335457	0.006066	0.357144	3.20015e-08	rs3130471	59322	TG	Metabolic
6	31229952	C	T	-0.0335457	0.006066	0.357144	3.20015e-08	rs3130524	59322	TG	Metabolic
6	31218757	T	C	0.0432946	0.00783048	0.163597	3.22099e-08	rs9263969	59448	TG	Metabolic
6	31233995	C	G	-0.0320537	0.00579803	0.479235	3.23221e-08	rs6927080	59402	TG	Metabolic
6	30918573	G	C	0.0350514	0.00634079	0.296764	3.24048e-08	rs9262293	59448	TG	Metabolic
6							3.30602e-08	HLA-B position 98		TG	Metabolic
6		1	2	-0.035605	0.00644616	0.281801	3.3243e-08	HLA-B-D98	59448	TG	Metabolic
6		1	2	0.035605	0.00644616	0.718199	3.3243e-08	HLA-B-Y98	59448	TG	Metabolic
6	30928413	C	T	0.0349986	0.00633922	0.296747	3.37155e-08	rs2517462	59448	TG	Metabolic
6	30920392	A	G	0.0349941	0.00633951	0.296671	3.39008e-08	rs2517468	59448	TG	Metabolic
6	30921343	G	A	0.0349941	0.00633951	0.296671	3.39008e-08	rs2532943	59448	TG	Metabolic
6	31220375	T	TAAATAAAATAAAATA	-0.0333833	0.0060482	0.36007	3.39876e-08	rs9281266	59426	TG	Metabolic
6	30485936	T	C	-0.032039	0.00580618	0.454935	3.4272e-08	rs16897572	59448	TG	Metabolic
6	30932325	C	CTG	-0.0368741	0.00668243	0.252851	3.42744e-08	rs3217063	59359	TG	Metabolic
6		1	2	-0.0518416	0.00939566	0.106009	3.43629e-08	HLA-A*02:07	59448	TG	Metabolic
6	30918044	A	G	0.0349727	0.00633935	0.296705	3.45303e-08	rs9262290	59448	TG	Metabolic
6	30918238	G	T	0.0349727	0.00633935	0.296705	3.45303e-08	rs9262291	59448	TG	Metabolic
6	30918302	A	G	0.0349727	0.00633935	0.296705	3.45303e-08	rs9262292	59448	TG	Metabolic
6	30919430	T	C	0.0349727	0.00633935	0.296705	3.45303e-08	rs9262294	59448	TG	Metabolic
6	30919567	C	T	0.0349727	0.00633935	0.296705	3.45303e-08	rs7738138	59448	TG	Metabolic
6	30928622	C	T	0.0349605	0.00633967	0.296907	3.49647e-08	rs2517461	59448	TG	Metabolic
6	30916554	C	CG	0.0349515	0.0063393	0.296688	3.51852e-08	rs9278800	59448	TG	Metabolic
6	30916659	G	A	0.0349515	0.0063393	0.296688	3.51852e-08	rs1264298	59448	TG	Metabolic
6	30930518	G	A	0.0349444	0.00633936	0.296813	3.54185e-08	rs2532928	59433	TG	Metabolic
6	30918062	T	TTTTG	0.0349467	0.00634033	0.296779	3.55173e-08	chr6:30918062_TTTTG_T	59423	TG	Metabolic
6	30925474	A	G	0.034938	0.00633961	0.296705	3.56665e-08	rs2252856	59448	TG	Metabolic
6	30914736	G	A	0.0349294	0.00633933	0.296696	3.58938e-08	rs1264303	59448	TG	Metabolic
6	30915004	T	G	0.0349294	0.00633933	0.296696	3.58938e-08	rs1264301	59448	TG	Metabolic
6	30922278	C	T	0.0349258	0.0063391	0.296705	3.59683e-08	rs2517466	59448	TG	Metabolic
6	30922429	C	T	0.0349258	0.0063391	0.296705	3.59683e-08	rs887381	59448	TG	Metabolic
6	30922792	T	G	0.0349258	0.0063391	0.296705	3.59683e-08	rs753726	59448	TG	Metabolic
6	30926631	C	A	0.0349255	0.00633956	0.296688	3.60587e-08	rs2532936	59448	TG	Metabolic
6	30914500	T	C	0.0349182	0.00633938	0.296713	3.62644e-08	rs1264305	59448	TG	Metabolic
6	31229063	C	T	-0.0333622	0.00605741	0.357812	3.63614e-08	rs3130522	59446	TG	Metabolic
6	31229070	G	A	-0.0333622	0.00605741	0.357812	3.63614e-08	rs3130943	59446	TG	Metabolic
6	30908122	G	A	0.0349102	0.00633947	0.296747	3.65426e-08	rs1264309	59448	TG	Metabolic
6	30925449	G	C	0.0349065	0.00633953	0.296679	3.66733e-08	rs2532939	59448	TG	Metabolic
6	30926054	A	G	0.0349065	0.00633953	0.296679	3.66733e-08	rs2532938	59448	TG	Metabolic
6	30926567	A	G	0.0349065	0.00633953	0.296679	3.66733e-08	rs2532937	59448	TG	Metabolic
6	30926639	G	GACTA	0.0349065	0.00633953	0.296679	3.66733e-08	rs72397672	59448	TG	Metabolic
6	31229516	T	C	-0.0333518	0.00605744	0.357825	3.67215e-08	rs3130942	59448	TG	Metabolic
6	31229486	A	G	-0.033349	0.00605739	0.357817	3.68095e-08	rs3134783	59448	TG	Metabolic
6	31229751	G	A	-0.033349	0.00605739	0.357817	3.68095e-08	rs3130470	59448	TG	Metabolic
6	30919534	T	C	0.0348968	0.00634028	0.296671	3.71313e-08	rs7756286	59448	TG	Metabolic
6	30924018	GTGC	G	0.0348932	0.00633994	0.296679	3.71869e-08	rs9281080	59443	TG	Metabolic
6	31230436	G	T	-0.0333375	0.0060574	0.357815	3.72117e-08	rs3130940	59447	TG	Metabolic
6	31230855	G	T	-0.0333375	0.0060574	0.357815	3.72117e-08	rs3130938	59447	TG	Metabolic
6	30923927	CCG	C	0.0348863	0.00633969	0.296691	3.73723e-08	rs9281079	59444	TG	Metabolic
6	30912980	A	G	0.0348783	0.00633958	0.296696	3.7621e-08	rs1264307	59448	TG	Metabolic
6	30922706	T	G	0.0348741	0.00634055	0.296679	3.79446e-08	rs2074506	59448	TG	Metabolic
6	30927487	T	C	0.0348677	0.00633967	0.296683	3.79953e-08	rs2517463	59444	TG	Metabolic
6	30927516	G	A	0.0348677	0.00633967	0.296683	3.79953e-08	rs2532933	59444	TG	Metabolic
6	30927815	A	G	0.0348677	0.00633967	0.296683	3.79953e-08	rs2394856	59444	TG	Metabolic
6	30927948	A	G	0.0348677	0.00633967	0.296683	3.79953e-08	rs2532930	59444	TG	Metabolic
6		1	2	-0.0517	0.00940095	0.106108	3.80996e-08	HLA-A-C123	59331	TG	Metabolic
6	30914857	T	C	0.0348573	0.00633956	0.296688	3.83292e-08	rs1264302	59448	TG	Metabolic
6	31209317	A	G	-0.0332401	0.00604623	0.359314	3.84875e-08	rs3130953	59448	TG	Metabolic
6	30735848	C	A	-0.0500947	0.00911264	0.113637	3.857e-08	rs9380182	59448	TG	Metabolic
6	30926796	T	C	0.0348475	0.0063391	0.296797	3.85816e-08	rs2532935	59448	TG	Metabolic
6	30905264	A	G	0.0348485	0.00633952	0.296791	3.8626e-08	rs1264311	59434	TG	Metabolic
6	30052051	C	T	-0.0507359	0.00923386	0.110498	3.91706e-08	rs9380151	59354	TG	Metabolic
6	31219298	T	C	-0.0332226	0.00604649	0.360088	3.91769e-08	rs3130467	59448	TG	Metabolic
6	30916143	T	C	0.0348239	0.0063384	0.29673	3.92681e-08	rs1264299	59448	TG	Metabolic
6	30915079	G	A	0.0348212	0.00633942	0.296637	3.95594e-08	rs1264300	59448	TG	Metabolic
6	31230498	A	AAGG	-0.0333758	0.0060794	0.356403	4.01967e-08	rs5875298	59277	TG	Metabolic
6	30930910	T	C	0.0348033	0.0063399	0.296898	4.02912e-08	rs2844652	59448	TG	Metabolic
6	31225378	C	T	0.0383188	0.00698154	0.221891	4.05163e-08	rs4373355	59448	TG	Metabolic
6	30917862	G	A	0.0347857	0.00633947	0.296747	4.08451e-08	rs9262288	59448	TG	Metabolic
6	31209171	T	C	-0.0331919	0.00604919	0.359274	4.08827e-08	rs3130511	59424	TG	Metabolic
6	29756751	T	C	-0.0511864	0.00933274	0.108586	4.144e-08	rs75791723	59050	TG	Metabolic
6	31276051	G	A	0.033504	0.00611135	0.334758	4.19943e-08	rs4141168	59443	TG	Metabolic
6	30951924	C	T	0.0340834	0.00621777	0.318631	4.21473e-08	rs2517449	59448	TG	Metabolic
6	31352368	T	C	-0.0383824	0.00700332	0.220854	4.23877e-08	rs9391848	59159	TG	Metabolic
6	30917029	C	A	0.0347338	0.00633871	0.296747	4.26216e-08	rs1264297	59448	TG	Metabolic
6	30924815	C	G	0.0347107	0.00633646	0.297033	4.30328e-08	rs2532940	59448	TG	Metabolic
6	30842307	G	A	0.034732	0.00634142	0.295805	4.32574e-08	rs2535337	59448	TG	Metabolic
6	30941631	C	T	0.0347002	0.00633875	0.297511	4.39268e-08	rs2243739	59418	TG	Metabolic
6	31268690	T	G	-0.0320967	0.00586468	0.433211	4.42772e-08	rs2524096	59448	TG	Metabolic
6	30934118	C	G	0.0345081	0.00630573	0.303105	4.43731e-08	rs3131785	59448	TG	Metabolic
6	31289470	G	T	0.0386827	0.00706909	0.212135	4.44754e-08	rs35734933	59448	TG	Metabolic
6							4.50794e-08	HLA-C position 187		TG	Metabolic
6	31283019	C	T	0.0386612	0.00707036	0.212107	4.54967e-08	rs35446580	59437	TG	Metabolic
6	31229297	T	C	-0.0332444	0.00608189	0.3554	4.59971e-08	rs3130523	59070	TG	Metabolic
6							4.63784e-08	HLA-C position 123		TG	Metabolic
6	30936171	C	T	0.0344628	0.00630683	0.302979	4.64558e-08	rs3131784	59448	TG	Metabolic
6	31343825	G	A	-0.0387428	0.0071021	0.216385	4.89418e-08	rs33998388	58463	TG	Metabolic
6	29416507	TA	T	0.0490793	0.00899706	0.118197	4.89632e-08	chr6:29416507_T_TA	59130	TG	Metabolic
6	31343806	G	A	-0.0387403	0.00710203	0.216377	4.9023e-08	rs34540685	58465	TG	Metabolic

## Sheet: HDL_C
chromosome	base_pair_location	effect_allele	other_allele	beta	standard_error	effect_allele_freq	p_value	variant_ID	n	trait	category
6		1	2	0.0382432	0.00637792	0.341837	2.02013e-09	HLA-DRB1-L92	54504	HDL_C	Metabolic
6							6.70349e-09	HLA-DRB1 position 92		HDL_C	Metabolic
6	31487417	T	C	-0.0321544	0.00583079	0.468122	3.49607e-08	rs28478022	58488	HDL_C	Metabolic

## Sheet: CREATININE
chromosome	base_pair_location	effect_allele	other_allele	beta	standard_error	effect_allele_freq	p_value	variant_ID	n	trait	category
6	31281452	C	T	0.0403495	0.00586804	0.414108	6.14894e-12	rs2853941	59202	CREATININE	Kidney
6	31281350	A	G	0.0403275	0.00586776	0.414133	6.29796e-12	rs2253487	59208	CREATININE	Kidney
6	31281621	C	T	0.0399973	0.00586886	0.413494	9.41456e-12	rs9264764	59204	CREATININE	Kidney
6	31281701	G	A	0.0399294	0.00586934	0.413619	1.02424e-11	rs9264765	59197	CREATININE	Kidney
6	31627710	A	G	0.0380995	0.0058306	0.448088	6.38557e-11	rs2736171	59447	CREATININE	Kidney
6	31612730	A	G	0.0385778	0.00592754	0.395975	7.60501e-11	rs3993747	59423	CREATININE	Kidney
6	31612468	G	A	0.0383583	0.00592674	0.396496	9.66718e-11	rs2507957	59423	CREATININE	Kidney
6	31612922	G	A	0.0381736	0.00590284	0.407732	9.9977e-11	rs7765613	59419	CREATININE	Kidney
6	31612179	G	T	0.0381527	0.00590299	0.407722	1.0245e-10	rs2051552	59418	CREATININE	Kidney
6	31614119	G	A	0.0382629	0.00593052	0.3962	1.10487e-10	rs2844476	59369	CREATININE	Kidney
6	31624151	A	G	0.0379696	0.00590141	0.407682	1.24305e-10	rs2260050	59447	CREATININE	Kidney
6	31615378	G	A	0.0381426	0.00592989	0.39436	1.25716e-10	rs2844475	59447	CREATININE	Kidney
6	31660956	C	T	0.0379136	0.00590169	0.407691	1.32571e-10	rs805262	59447	CREATININE	Kidney
6	31625699	A	G	0.037977	0.00592514	0.396504	1.46019e-10	rs2260000	59447	CREATININE	Kidney
6	31623121	C	T	0.0379837	0.00592711	0.396689	1.46977e-10	rs2736172	59447	CREATININE	Kidney
6	31621899	A	G	0.0378546	0.00592565	0.396547	1.67788e-10	rs2844472	59447	CREATININE	Kidney
6	31616050	T	G	0.0376466	0.0059016	0.407573	1.78197e-10	rs2259571	59447	CREATININE	Kidney
6	31620607	G	T	0.037807	0.0059332	0.394646	1.86436e-10	rs2857693	59447	CREATININE	Kidney
6	31625043	C	T	0.03769	0.00593231	0.394573	2.10678e-10	rs3135044	59444	CREATININE	Kidney
6	31620093	A	T	0.0375473	0.00593446	0.394385	2.49983e-10	rs2857694	59447	CREATININE	Kidney
6	31620243	CCTCT	C	0.0375315	0.00593658	0.394763	2.58066e-10	chr6:31620243_CCTCT_C	59361	CREATININE	Kidney
6	31610995	T	C	0.0374199	0.00593292	0.395159	2.84204e-10	rs2844477	59447	CREATININE	Kidney
6	31617442	C	T	0.0374179	0.0059334	0.394267	2.85759e-10	rs2857697	59447	CREATININE	Kidney
6	31756442	C	G	0.0375018	0.00597888	0.378873	3.55574e-10	rs805826	59413	CREATININE	Kidney
6	31713383	A	G	0.0375068	0.00599249	0.374308	3.87534e-10	rs385306	59447	CREATININE	Kidney
6	31764770	GA	G	0.0370203	0.0059447	0.390393	4.74111e-10	rs9281575	59435	CREATININE	Kidney
6	31729781	A	G	0.0370177	0.00594832	0.389288	4.87068e-10	rs707916	59447	CREATININE	Kidney
6	32668407	T	C	-0.0420698	0.00679969	0.238464	6.13169e-10	rs2647024	59399	CREATININE	Kidney
6	31730311	G	T	0.0367555	0.00594282	0.390516	6.21627e-10	rs805304	59447	CREATININE	Kidney
6	31720440	G	A	0.0368248	0.00595467	0.388262	6.24238e-10	rs805294	59447	CREATININE	Kidney
6	31741572	T	C	0.03698	0.00598461	0.37825	6.44347e-10	rs1144709	59339	CREATININE	Kidney
6	32666194	G	A	-0.0420112	0.0068025	0.238175	6.58127e-10	rs3830060	59406	CREATININE	Kidney
6	31618965	G	A	0.036659	0.00593607	0.403974	6.59022e-10	rs3091280	58911	CREATININE	Kidney
6	32663681	C	T	-0.0418854	0.00680574	0.238293	7.53494e-10	rs2300825	59345	CREATININE	Kidney
6	31742243	T	C	0.0366158	0.0059509	0.389865	7.60431e-10	rs1144708	59341	CREATININE	Kidney
6	31711530	G	A	0.0366587	0.00595945	0.386041	7.68245e-10	rs805286	59447	CREATININE	Kidney
6	31633736	G	A	0.0366858	0.00597595	0.382332	8.30864e-10	rs2242659	59447	CREATININE	Kidney
6	32663595	G	A	-0.0417707	0.0068115	0.237934	8.65745e-10	rs2300827	59279	CREATININE	Kidney
6	31729610	G	C	0.0364278	0.00594892	0.390037	9.15841e-10	rs805305	59447	CREATININE	Kidney
6	32663223	C	T	-0.0418669	0.00684078	0.236408	9.34652e-10	rs9274217	59099	CREATININE	Kidney
6	31275838	A	G	0.0366622	0.00600541	0.36164	1.02887e-09	rs13200569	59255	CREATININE	Kidney
6	31724386	G	A	0.0362856	0.00594806	0.388918	1.05794e-09	rs805306	59447	CREATININE	Kidney
6	31694452	G	A	0.0364768	0.00600298	0.378638	1.22871e-09	rs805280	58931	CREATININE	Kidney
6	31642412	TAAAG	T	0.0361675	0.00595955	0.386852	1.28837e-09	rs36173461	59285	CREATININE	Kidney
6	31672741	G	T	0.0361385	0.00595569	0.386609	1.29596e-09	rs1266076	59392	CREATININE	Kidney
6	31711688	C	G	0.0361593	0.00596693	0.384746	1.36163e-09	rs805285	59447	CREATININE	Kidney
6	31648589	A	G	0.0361806	0.00597126	0.381247	1.36861e-09	rs805303	59447	CREATININE	Kidney
6	31666416	G	A	0.0359522	0.00594116	0.392804	1.43615e-09	rs805257	59447	CREATININE	Kidney
6	31662464	T	C	0.0361246	0.00597127	0.38176	1.45081e-09	rs7992	59447	CREATININE	Kidney
6	31633245	C	T	0.0360934	0.0059711	0.381575	1.49713e-09	rs2844465	59447	CREATININE	Kidney
6	31652243	G	A	0.0360493	0.005971	0.381432	1.56621e-09	rs813115	59447	CREATININE	Kidney
6	31661245	TTTGAC	T	0.0358657	0.00594209	0.392391	1.58099e-09	rs3036263	59442	CREATININE	Kidney
6	31650344	C	A	0.036035	0.00597168	0.381407	1.59643e-09	rs805301	59447	CREATININE	Kidney
6	31650180	C	A	0.0360312	0.00597442	0.38184	1.63038e-09	rs805302	59377	CREATININE	Kidney
6	31696442	G	A	0.0360586	0.00598367	0.380197	1.679e-09	rs805276	59285	CREATININE	Kidney
6	31675474	T	A	0.0359744	0.00597367	0.381567	1.72116e-09	rs805271	59388	CREATININE	Kidney
6	31662176	G	A	0.0359478	0.00597493	0.382021	1.78291e-09	rs7029	59447	CREATININE	Kidney
6	31670030	T	C	0.0359214	0.0059711	0.381415	1.78925e-09	rs4569	59447	CREATININE	Kidney
6	31661319	C	T	0.0358769	0.00597043	0.381474	1.86548e-09	rs707920	59447	CREATININE	Kidney
6	31693712	C	T	0.0357728	0.00597081	0.38134	2.08195e-09	rs805281	59447	CREATININE	Kidney
6	31685802	TAAAAC	T	0.0358001	0.00597576	0.380968	2.08694e-09	chr6:31685802_T_TAAAAC	59383	CREATININE	Kidney
6	31697417	C	T	0.0356909	0.00597091	0.381323	2.26631e-09	rs805274	59447	CREATININE	Kidney
6	31642752	A	G	0.0355745	0.00595808	0.386336	2.36086e-09	rs1077393	59447	CREATININE	Kidney
6	31695180	T	C	0.0354591	0.0059412	0.392541	2.39673e-09	rs805277	59446	CREATININE	Kidney
6	31638599	T	C	0.0355338	0.00595579	0.387202	2.42745e-09	rs2077491	59447	CREATININE	Kidney
6	31686955	A	T	0.0356239	0.00597157	0.38139	2.43775e-09	rs707918	59447	CREATININE	Kidney
6	31635190	A	G	0.0356611	0.00597798	0.379489	2.44023e-09	rs1046089	59447	CREATININE	Kidney
6	31691954	G	T	0.0353967	0.00594127	0.392544	2.557e-09	rs805282	59443	CREATININE	Kidney
6	31699251	A	C	0.0354924	0.00596066	0.389348	2.60964e-09	rs1266073	59163	CREATININE	Kidney
6	31633235	C	T	0.0356275	0.00598371	0.379122	2.61529e-09	rs2844466	59370	CREATININE	Kidney
6	31680626	T	C	0.0355968	0.00598173	0.380768	2.66637e-09	rs805290	59447	CREATININE	Kidney
6	31689977	G	C	0.0355259	0.00597124	0.38134	2.68961e-09	rs707917	59447	CREATININE	Kidney
6	31642909	A	G	0.0354142	0.00595689	0.38684	2.76331e-09	rs1052486	59447	CREATININE	Kidney
6	31701372	T	TAC	0.0354218	0.00597726	0.380997	3.10242e-09	chr6:31701372_TAC_T	59326	CREATININE	Kidney
6	31638615	G	A	0.0352891	0.00595564	0.386954	3.11681e-09	rs2077492	59374	CREATININE	Kidney
6	31637422	G	C	0.0352757	0.00595515	0.387017	3.15058e-09	rs2736155	59447	CREATININE	Kidney
6	31629976	A	G	0.0351231	0.00593898	0.392526	3.3391e-09	rs2242660	59447	CREATININE	Kidney
6	31736976	CA	C	-0.0502737	0.00863083	0.128759	5.71479e-09	rs151115972	59363	CREATININE	Kidney
6	29984673	T	A	0.0473674	0.00814937	0.148915	6.15857e-09	rs200597728	59205	CREATININE	Kidney
6	29984674	T	A	0.0473674	0.00814937	0.148915	6.15857e-09	rs201478901	59205	CREATININE	Kidney
6	29984672	T	A	0.0472809	0.00815411	0.149052	6.69453e-09	rs796911675	59090	CREATININE	Kidney
6	32247124	C	G	-0.0479233	0.00827018	0.143536	6.84416e-09	rs146727227	59135	CREATININE	Kidney
6	31710251	T	C	0.0358121	0.00619365	0.335571	7.37887e-09	rs805288	58329	CREATININE	Kidney
6	29987611	C	T	0.0462228	0.00802808	0.154869	8.52963e-09	rs17187141	59447	CREATININE	Kidney
6	29978025	C	G	0.0464255	0.00808346	0.150783	9.28667e-09	rs56052612	59423	CREATININE	Kidney
6	29988943	A	G	0.0467026	0.00814787	0.148658	9.93299e-09	rs12662336	59166	CREATININE	Kidney
6	29980813	G	GA	0.0462106	0.00808222	0.150789	1.08061e-08	rs139093747	59444	CREATININE	Kidney
6	30023796	A	G	0.0461646	0.00807939	0.151429	1.10438e-08	rs73416498	59447	CREATININE	Kidney
6	31271808	T	C	0.0351802	0.00615859	0.337052	1.11411e-08	rs1050437	58353	CREATININE	Kidney
6	31717615	T	C	-0.0492767	0.00863038	0.128678	1.13193e-08	rs118062293	59447	CREATININE	Kidney
6	29982804	G	A	0.0463227	0.00811811	0.149161	1.15595e-08	rs3734834	59446	CREATININE	Kidney
6	29989508	G	T	0.0460006	0.00806232	0.152178	1.15915e-08	rs12664166	59447	CREATININE	Kidney
6	31778625	G	T	-0.0497143	0.00872251	0.126068	1.20132e-08	rs117133761	59214	CREATININE	Kidney
6							1.20365e-08	HLA-C position 45		CREATININE	Kidney
6	29983517	T	G	0.0460097	0.00807472	0.15121	1.21227e-08	rs57680173	59447	CREATININE	Kidney
6	31815431	C	A	0.0338146	0.00593501	0.395154	1.21593e-08	rs1008438	59373	CREATININE	Kidney
6	29985493	G	C	0.0458706	0.00807503	0.151185	1.34261e-08	rs11755992	59447	CREATININE	Kidney
6	30002650	T	C	0.0460893	0.0081168	0.149217	1.36076e-08	rs11760176	59447	CREATININE	Kidney
6	32270724	T	C	-0.0469721	0.00827249	0.143596	1.36195e-08	rs9368709	59100	CREATININE	Kidney
6	30013222	A	G	0.0459548	0.00810209	0.149794	1.41163e-08	rs11754620	59445	CREATININE	Kidney
6	29989065	G	A	0.0457812	0.00807681	0.151084	1.44278e-08	rs12665186	59447	CREATININE	Kidney
6	29977843	T	C	0.0457673	0.00807469	0.151175	1.44484e-08	rs2246199	59408	CREATININE	Kidney
6		1	2	0.0343316	0.00605789	0.347324	1.45104e-08	HLA-C-H45	59446	CREATININE	Kidney
6		1	2	-0.0343316	0.00605789	0.652676	1.45104e-08	HLA-C-R45	59446	CREATININE	Kidney
6	29984329	T	C	0.0459506	0.00810955	0.150011	1.45972e-08	rs114426132	59329	CREATININE	Kidney
6	29984330	G	C	0.0459506	0.00810955	0.150011	1.45972e-08	rs115313680	59329	CREATININE	Kidney
6	29981679	T	C	0.0457484	0.00807559	0.151106	1.47008e-08	rs17180542	59445	CREATININE	Kidney
6	30057872	C	T	0.0459116	0.00810918	0.149772	1.49896e-08	rs17193886	59447	CREATININE	Kidney
6	29965382	G	A	0.0456937	0.00807269	0.150929	1.5113e-08	rs2523932	59442	CREATININE	Kidney
6	31844073	C	T	0.0336393	0.00594605	0.395498	1.53663e-08	rs9267575	59085	CREATININE	Kidney
6	30071587	A	C	0.0456359	0.00807486	0.15124	1.58953e-08	rs11753382	59419	CREATININE	Kidney
6	29982800	G	A	0.0456396	0.00807631	0.151087	1.5947e-08	rs3734833	59446	CREATININE	Kidney
6	29983062	C	G	0.0455972	0.00807397	0.151143	1.62858e-08	rs73725904	59447	CREATININE	Kidney
6	29985258	A	G	0.0455904	0.00807283	0.151236	1.62907e-08	rs11755984	59447	CREATININE	Kidney
6	30048520	C	A	0.0455674	0.00807388	0.151236	1.6633e-08	rs6457138	59447	CREATININE	Kidney
6	29983834	T	A	0.0455657	0.00807618	0.151093	1.68093e-08	rs55760574	59447	CREATININE	Kidney
6	29983842	A	G	0.0455657	0.00807618	0.151093	1.68093e-08	rs60587228	59447	CREATININE	Kidney
6	29983902	A	G	0.0455657	0.00807618	0.151093	1.68093e-08	rs56385845	59447	CREATININE	Kidney
6	29984028	G	GGAA	0.0455657	0.00807618	0.151093	1.68093e-08	rs59514582	59447	CREATININE	Kidney
6	29984385	C	T	0.0455657	0.00807618	0.151093	1.68093e-08	rs11757750	59447	CREATININE	Kidney
6	29984582	A	G	0.0455657	0.00807618	0.151093	1.68093e-08	rs11755374	59447	CREATININE	Kidney
6	29984642	T	C	0.0455657	0.00807618	0.151093	1.68093e-08	rs61704409	59447	CREATININE	Kidney
6	29984927	T	C	0.0455657	0.00807618	0.151093	1.68093e-08	rs17186930	59447	CREATININE	Kidney
6	29985821	C	G	0.0455657	0.00807618	0.151093	1.68093e-08	rs73725908	59447	CREATININE	Kidney
6	29985851	A	G	0.0455657	0.00807618	0.151093	1.68093e-08	rs73725910	59447	CREATININE	Kidney
6	29985957	G	A	0.0455657	0.00807618	0.151093	1.68093e-08	rs73428151	59447	CREATININE	Kidney
6	29986026	A	C	0.0455657	0.00807618	0.151093	1.68093e-08	rs73428152	59447	CREATININE	Kidney
6	29986211	T	C	0.0455657	0.00807618	0.151093	1.68093e-08	rs35685401	59447	CREATININE	Kidney
6	29986260	TATTC	T	0.0455657	0.00807618	0.151093	1.68093e-08	rs200351385	59447	CREATININE	Kidney
6	29986408	T	C	0.0455657	0.00807618	0.151093	1.68093e-08	rs12661402	59447	CREATININE	Kidney
6	29986422	T	C	0.0455657	0.00807618	0.151093	1.68093e-08	rs12661411	59447	CREATININE	Kidney
6	30033196	G	T	0.0455601	0.00807566	0.151135	1.68422e-08	rs10947046	59447	CREATININE	Kidney
6	30044563	A	G	0.0455422	0.00807347	0.151269	1.69095e-08	rs6940552	59447	CREATININE	Kidney
6	29990384	C	A	0.0455472	0.0080764	0.151097	1.70506e-08	rs57927905	59442	CREATININE	Kidney
6	29985939	C	T	0.0455334	0.00807513	0.151135	1.71321e-08	rs73725911	59447	CREATININE	Kidney
6	29986338	G	C	0.0455205	0.00807365	0.151126	1.71882e-08	rs12661394	59447	CREATININE	Kidney
6	29976881	G	T	0.0454821	0.00806781	0.151445	1.7256e-08	rs2735074	59434	CREATININE	Kidney
6	29988249	A	G	0.0455198	0.00807757	0.15107	1.74723e-08	rs112636487	59446	CREATININE	Kidney
6	30064896	G	A	0.0454709	0.00807025	0.15153	1.75679e-08	rs3188482	59447	CREATININE	Kidney
6	30026394	G	A	0.0455009	0.00807572	0.151161	1.75784e-08	rs35763150	59440	CREATININE	Kidney
6	29988516	T	C	0.0455003	0.00807694	0.151078	1.76734e-08	rs112793716	59446	CREATININE	Kidney
6	29988610	A	G	0.0455003	0.00807694	0.151078	1.76734e-08	rs79784673	59446	CREATININE	Kidney
6	29988627	A	C	0.0455003	0.00807694	0.151078	1.76734e-08	rs74924489	59446	CREATININE	Kidney
6	29988694	G	A	0.0455003	0.00807694	0.151078	1.76734e-08	rs77963289	59446	CREATININE	Kidney
6	29988743	G	A	0.0455003	0.00807694	0.151078	1.76734e-08	rs73410530	59446	CREATININE	Kidney
6	29988873	A	C	0.0455003	0.00807694	0.151078	1.76734e-08	rs74917974	59446	CREATININE	Kidney
6	29945293	C	G	0.0457845	0.00812789	0.148952	1.77092e-08	rs111820297	59415	CREATININE	Kidney
6	30025737	A	ACACAC	0.0454728	0.00807521	0.151184	1.78995e-08	rs10550781	59444	CREATININE	Kidney
6	30027247	C	T	0.0454728	0.00807521	0.151184	1.78995e-08	rs76290849	59444	CREATININE	Kidney
6	30027961	T	G	0.0454728	0.00807521	0.151184	1.78995e-08	rs11967317	59444	CREATININE	Kidney
6	30028050	T	G	0.0454728	0.00807521	0.151184	1.78995e-08	rs11967331	59444	CREATININE	Kidney
6	30024837	A	G	0.0454681	0.00807525	0.15121	1.79635e-08	rs73416501	59447	CREATININE	Kidney
6	30071046	G	A	0.0454602	0.00807388	0.151236	1.79664e-08	rs73728107	59447	CREATININE	Kidney
6	29995947	A	C	0.0454623	0.00807461	0.151177	1.79916e-08	rs58858573	59447	CREATININE	Kidney
6	32320913	A	G	-0.046564	0.00827514	0.143341	1.83396e-08	rs9394085	59156	CREATININE	Kidney
6	29992607	A	C	0.0454385	0.00807513	0.151135	1.83409e-08	rs7750582	59447	CREATININE	Kidney
6	29984287	C	CT	0.0454829	0.00808362	0.15088	1.83848e-08	rs201313489	59408	CREATININE	Kidney
6	29984289	A	G	0.0454829	0.00808362	0.15088	1.83848e-08	rs115247103	59408	CREATININE	Kidney
6	29984292	A	G	0.0454829	0.00808362	0.15088	1.83848e-08	rs35361490	59408	CREATININE	Kidney
6	30039934	A	G	0.0454171	0.00807337	0.15132	1.84923e-08	rs10947047	59447	CREATININE	Kidney
6	30007415	C	CAT	0.0454284	0.00807568	0.151137	1.85153e-08	rs201432109	59446	CREATININE	Kidney
6	30007419	G	GCCC	0.0454284	0.00807568	0.151137	1.85153e-08	rs200029204	59446	CREATININE	Kidney
6	30043113	C	T	0.0454035	0.00807209	0.151252	1.85776e-08	rs60477028	59447	CREATININE	Kidney
6	29976293	A	G	0.0459175	0.00816527	0.14899	1.87107e-08	rs201135276	59185	CREATININE	Kidney
6	29998893	G	A	0.0454093	0.00807503	0.151143	1.8721e-08	rs6917877	59447	CREATININE	Kidney
6	29998897	A	T	0.0454093	0.00807503	0.151143	1.8721e-08	rs6940956	59447	CREATININE	Kidney
6	29999555	C	T	0.0454093	0.00807503	0.151143	1.8721e-08	rs17187349	59447	CREATININE	Kidney
6	30000678	T	C	0.0454093	0.00807503	0.151143	1.8721e-08	rs10947042	59447	CREATININE	Kidney
6	30001188	A	G	0.0454093	0.00807503	0.151143	1.8721e-08	rs59854844	59447	CREATININE	Kidney
6	30001656	C	G	0.0454093	0.00807503	0.151143	1.8721e-08	rs12665444	59447	CREATININE	Kidney
6	30002475	C	T	0.0454093	0.00807503	0.151143	1.8721e-08	rs10947043	59447	CREATININE	Kidney
6	30003151	A	G	0.0454093	0.00807503	0.151143	1.8721e-08	rs7742799	59447	CREATININE	Kidney
6	30003257	G	T	0.0454093	0.00807503	0.151143	1.8721e-08	rs7762851	59447	CREATININE	Kidney
6	30003300	G	C	0.0454093	0.00807503	0.151143	1.8721e-08	rs7742712	59447	CREATININE	Kidney
6	30003514	C	T	0.0454093	0.00807503	0.151143	1.8721e-08	rs11964113	59447	CREATININE	Kidney
6	30004196	C	T	0.0454093	0.00807503	0.151143	1.8721e-08	rs11754605	59447	CREATININE	Kidney
6	30038735	G	T	0.0453964	0.0080743	0.151202	1.88395e-08	rs73725984	59447	CREATININE	Kidney
6	29994016	T	C	0.0453879	0.00807303	0.151177	1.88586e-08	rs17180864	59447	CREATININE	Kidney
6	29994066	A	G	0.0453879	0.00807303	0.151177	1.88586e-08	rs17187252	59447	CREATININE	Kidney
6	30004615	A	T	0.0453992	0.00807505	0.151146	1.88591e-08	rs6933897	59446	CREATININE	Kidney
6	30004997	C	G	0.0453992	0.00807505	0.151146	1.88591e-08	rs6912001	59446	CREATININE	Kidney
6	30005181	C	CTT	0.0453992	0.00807505	0.151146	1.88591e-08	rs35765591	59446	CREATININE	Kidney
6	30005193	C	T	0.0453992	0.00807505	0.151146	1.88591e-08	rs11965458	59446	CREATININE	Kidney
6	29996620	A	G	0.0453978	0.00807492	0.151151	1.88673e-08	rs10947040	59447	CREATININE	Kidney
6	29997052	T	A	0.0453978	0.00807492	0.151151	1.88673e-08	rs12110437	59447	CREATININE	Kidney
6	29998038	C	A	0.0453978	0.00807492	0.151151	1.88673e-08	rs72502507	59447	CREATININE	Kidney
6	29986679	A	G	0.0454063	0.00807724	0.151135	1.89291e-08	rs73410503	59447	CREATININE	Kidney
6	29995744	C	T	0.0453943	0.00807531	0.151134	1.89448e-08	rs6911583	59444	CREATININE	Kidney
6	30006306	C	CG	0.0453738	0.00807492	0.151151	1.91955e-08	rs146541051	59447	CREATININE	Kidney
6	30007942	C	T	0.0453738	0.00807492	0.151151	1.91955e-08	rs73414465	59447	CREATININE	Kidney
6	30007989	C	G	0.0453738	0.00807492	0.151151	1.91955e-08	rs3765608	59447	CREATININE	Kidney
6	30007998	C	A	0.0453738	0.00807492	0.151151	1.91955e-08	rs73725953	59447	CREATININE	Kidney
6	30021187	C	T	0.0453643	0.00807419	0.15121	1.92704e-08	rs6928966	59447	CREATININE	Kidney
6	30021912	T	C	0.0453643	0.00807419	0.15121	1.92704e-08	rs10947045	59447	CREATININE	Kidney
6	30023157	A	G	0.0453643	0.00807419	0.15121	1.92704e-08	rs10807060	59447	CREATININE	Kidney
6	30023760	T	C	0.0453643	0.00807419	0.15121	1.92704e-08	rs73725970	59447	CREATININE	Kidney
6	29986865	T	C	0.0453139	0.0080665	0.151665	1.93687e-08	rs35356382	59447	CREATININE	Kidney
6	29988698	T	TGAG	0.0453717	0.00807934	0.151158	1.957e-08	rs72401169	59385	CREATININE	Kidney
6	30021767	G	GA	0.0453547	0.00807698	0.151347	1.96219e-08	chr6:30021767_GA_G	59357	CREATININE	Kidney
6	30011866	A	G	0.045337	0.00807503	0.151143	1.97165e-08	rs11753431	59447	CREATININE	Kidney
6	30072664	CCA	C	0.0453324	0.00807442	0.151196	1.97338e-08	chr6:30072664_C_CCA	59446	CREATININE	Kidney
6	30032384	A	G	0.0453352	0.00807529	0.151173	1.97629e-08	rs112400819	59445	CREATININE	Kidney
6	30032420	T	A	0.0453352	0.00807529	0.151173	1.97629e-08	rs113739823	59445	CREATININE	Kidney
6	30030285	G	GCTA	0.0453273	0.00807445	0.151199	1.98084e-08	rs140767681	59445	CREATININE	Kidney
6	30030209	G	A	0.0453254	0.0080744	0.151194	1.98312e-08	rs7764237	59447	CREATININE	Kidney
6	30030247	C	T	0.0453254	0.0080744	0.151194	1.98312e-08	rs7746555	59447	CREATININE	Kidney
6	30031232	T	C	0.0453254	0.0080744	0.151194	1.98312e-08	rs61230487	59447	CREATININE	Kidney
6	30034446	G	GT	0.0453254	0.0080744	0.151194	1.98312e-08	rs34309456	59447	CREATININE	Kidney
6	30035041	C	T	0.0453254	0.0080744	0.151194	1.98312e-08	rs73420421	59447	CREATININE	Kidney
6	30036751	T	C	0.0453254	0.0080744	0.151194	1.98312e-08	rs58980848	59447	CREATININE	Kidney
6	30036771	T	C	0.0453254	0.0080744	0.151194	1.98312e-08	rs60252474	59447	CREATININE	Kidney
6	30036837	T	A	0.0453254	0.0080744	0.151194	1.98312e-08	rs60265332	59447	CREATININE	Kidney
6	30038011	T	A	0.0453254	0.0080744	0.151194	1.98312e-08	rs73420434	59447	CREATININE	Kidney
6	30040207	A	G	0.0453254	0.0080744	0.151194	1.98312e-08	rs11962771	59447	CREATININE	Kidney
6	30041484	A	G	0.0453254	0.0080744	0.151194	1.98312e-08	rs12661609	59447	CREATININE	Kidney
6	30070569	A	AC	0.0453254	0.0080744	0.151194	1.98312e-08	rs5875229	59447	CREATININE	Kidney
6	30071789	C	CTG	0.0453254	0.0080744	0.151194	1.98312e-08	rs35559353	59447	CREATININE	Kidney
6	30032165	A	G	0.0453236	0.00807442	0.151196	1.98587e-08	rs2894006	59446	CREATININE	Kidney
6	30008964	G	A	0.045326	0.00807518	0.15114	1.98843e-08	rs12663252	59445	CREATININE	Kidney
6	30012381	T	C	0.0453035	0.00807513	0.151135	2.02027e-08	rs78453967	59447	CREATININE	Kidney
6	30012413	T	C	0.0453035	0.00807513	0.151135	2.02027e-08	rs11753957	59447	CREATININE	Kidney
6	30019414	A	G	0.045294	0.0080744	0.151194	2.0281e-08	rs17187488	59447	CREATININE	Kidney
6	30074280	A	G	0.0452916	0.00807471	0.151187	2.03423e-08	rs11965540	59443	CREATININE	Kidney
6	30014652	A	G	0.0452909	0.00807515	0.151137	2.03887e-08	rs11965585	59446	CREATININE	Kidney
6	30005038	T	TTTCA	0.045299	0.00807682	0.151236	2.0407e-08	rs71931479	59394	CREATININE	Kidney
6	30018365	A	G	0.0452743	0.00807409	0.151219	2.05442e-08	rs6931672	59447	CREATININE	Kidney
6	29985037	C	T	0.0452297	0.00806724	0.15169	2.06353e-08	rs17186937	59447	CREATININE	Kidney
6	29976304	C	A	0.0457685	0.00816356	0.149025	2.06529e-08	rs375002515	59188	CREATININE	Kidney
6	30001413	T	C	0.045234	0.00807313	0.151168	2.10644e-08	rs72502509	59447	CREATININE	Kidney
6	30039339	C	T	0.0452284	0.00807367	0.15121	2.11929e-08	rs73420439	59447	CREATININE	Kidney
6	30021411	C	T	0.0452724	0.00808542	0.151496	2.15268e-08	rs17193851	59447	CREATININE	Kidney
6	29976271	G	A	0.0467529	0.00835159	0.143218	2.16735e-08	rs74762003	58540	CREATININE	Kidney
6	30041887	G	A	0.0451984	0.00807409	0.151219	2.16895e-08	rs12664794	59447	CREATININE	Kidney
6	30000403	G	C	0.0451176	0.00806799	0.151244	2.24249e-08	rs12664967	59447	CREATININE	Kidney
6	29983202	C	A	0.0451148	0.00806842	0.151252	2.25076e-08	rs73428121	59447	CREATININE	Kidney
6	30015638	T	C	0.0451604	0.00807695	0.151097	2.25424e-08	rs6902901	59432	CREATININE	Kidney
6	30075709	C	T	0.0453224	0.00810897	0.149579	2.28155e-08	rs11758516	59447	CREATININE	Kidney
6	30036921	G	A	0.0451134	0.00807274	0.151328	2.29224e-08	rs58314476	59447	CREATININE	Kidney
6	30009580	C	A	0.045124	0.00807549	0.151114	2.30001e-08	rs2275851	59445	CREATININE	Kidney
6	30009582	GC	G	0.045124	0.00807549	0.151114	2.30001e-08	rs3831361	59445	CREATININE	Kidney
6	30014986	C	G	0.0451097	0.00807295	0.151311	2.30012e-08	rs11965659	59447	CREATININE	Kidney
6	30073732	T	C	0.0450909	0.00807202	0.151429	2.32252e-08	rs11965379	59447	CREATININE	Kidney
6	30012463	T	C	0.0451022	0.0080744	0.151194	2.32584e-08	rs11753960	59447	CREATININE	Kidney
6	31275633	T	G	0.032524	0.00582385	0.433655	2.34223e-08	rs3132484	59447	CREATININE	Kidney
6	31275637	A	G	0.032524	0.00582385	0.433655	2.34223e-08	rs3132483	59447	CREATININE	Kidney
6	30002561	G	A	0.0450574	0.00806999	0.151252	2.35955e-08	rs11755549	59447	CREATININE	Kidney
6	29984325	T	G	0.0451951	0.00809701	0.150542	2.38172e-08	rs34513540	59329	CREATININE	Kidney
6	31275612	A	C	0.0324874	0.00582407	0.43368	2.4312e-08	rs3132485	59447	CREATININE	Kidney
6	29986503	C	T	0.044971	0.00806512	0.151606	2.46127e-08	rs12662967	59447	CREATININE	Kidney
6	30079524	C	A	0.0451929	0.00811003	0.149663	2.51166e-08	rs12663534	59447	CREATININE	Kidney
6	29989300	T	C	0.0449149	0.00806198	0.151648	2.52994e-08	rs12662611	59447	CREATININE	Kidney
6	30009573	G	T	0.0449908	0.00807715	0.151059	2.54542e-08	rs2275852	59437	CREATININE	Kidney
6	30013956	G	A	0.0449323	0.00806941	0.151555	2.57342e-08	rs11759388	59447	CREATININE	Kidney
6	29984705	T	C	0.0448951	0.00806528	0.151521	2.59962e-08	rs35144883	59444	CREATININE	Kidney
6	29987649	T	A	0.0448797	0.00806376	0.151631	2.61252e-08	rs17180759	59447	CREATININE	Kidney
6	30010250	T	C	0.044939	0.00807524	0.151168	2.62096e-08	rs12661053	59447	CREATININE	Kidney
6	29982544	A	G	0.0448668	0.00806341	0.15163	2.63287e-08	rs3734830	59444	CREATININE	Kidney
6	30018724	T	C	0.0448963	0.00807223	0.151454	2.66975e-08	rs6932091	59447	CREATININE	Kidney
6	29986413	C	T	0.0448461	0.00806399	0.151617	2.67812e-08	rs12662963	59446	CREATININE	Kidney
6	29984370	T	A	0.0448268	0.00806406	0.151643	2.71581e-08	rs11759891	59439	CREATININE	Kidney
6	29983496	G	A	0.0448185	0.00806386	0.151622	2.72973e-08	rs56015532	59447	CREATININE	Kidney
6	29983506	C	A	0.0448185	0.00806386	0.151622	2.72973e-08	rs57080532	59447	CREATININE	Kidney
6	29984114	G	A	0.0448185	0.00806386	0.151622	2.72973e-08	rs58161185	59447	CREATININE	Kidney
6	29984538	G	C	0.0448185	0.00806386	0.151622	2.72973e-08	rs11755337	59447	CREATININE	Kidney
6	29984548	C	T	0.0448185	0.00806386	0.151622	2.72973e-08	rs11757792	59447	CREATININE	Kidney
6	29984776	G	A	0.0448185	0.00806386	0.151622	2.72973e-08	rs58867136	59447	CREATININE	Kidney
6	29985154	A	G	0.0448185	0.00806386	0.151622	2.72973e-08	rs11755966	59447	CREATININE	Kidney
6	29986334	C	T	0.0448185	0.00806386	0.151622	2.72973e-08	rs12662947	59447	CREATININE	Kidney
6	29986847	T	A	0.0448185	0.00806386	0.151622	2.72973e-08	rs73725917	59447	CREATININE	Kidney
6	29987003	A	G	0.0448185	0.00806386	0.151622	2.72973e-08	rs35574636	59447	CREATININE	Kidney
6	29987042	G	A	0.0448185	0.00806386	0.151622	2.72973e-08	rs35796574	59447	CREATININE	Kidney
6	29987280	C	T	0.0448185	0.00806386	0.151622	2.72973e-08	rs17187021	59447	CREATININE	Kidney
6	29987310	C	T	0.0448185	0.00806386	0.151622	2.72973e-08	rs17187035	59447	CREATININE	Kidney
6	29987311	T	G	0.0448185	0.00806386	0.151622	2.72973e-08	rs73725919	59447	CREATININE	Kidney
6	29987445	C	A	0.0448185	0.00806386	0.151622	2.72973e-08	rs17187077	59447	CREATININE	Kidney
6	29987726	C	G	0.0448185	0.00806386	0.151622	2.72973e-08	rs75194734	59447	CREATININE	Kidney
6	29975713	A	G	0.0442169	0.00795618	0.156063	2.7359e-08	rs2735076	59447	CREATININE	Kidney
6	29986942	T	C	0.0448162	0.00806449	0.151614	2.74094e-08	rs35480831	59447	CREATININE	Kidney
6	29982640	C	T	0.0448061	0.00806399	0.151617	2.75524e-08	rs3734831	59446	CREATININE	Kidney
6	29985651	G	T	0.0447692	0.0080598	0.15174	2.78195e-08	rs11758493	59447	CREATININE	Kidney
6	29985534	T	A	0.044774	0.00806324	0.151631	2.81035e-08	rs11751331	59447	CREATININE	Kidney
6	29985665	T	C	0.044774	0.00806324	0.151631	2.81035e-08	rs11756025	59447	CREATININE	Kidney
6	29985849	T	C	0.044774	0.00806324	0.151631	2.81035e-08	rs73725909	59447	CREATININE	Kidney
6	29985941	A	G	0.044774	0.00806324	0.151631	2.81035e-08	rs73725912	59447	CREATININE	Kidney
6	29986208	CA	C	0.044774	0.00806324	0.151631	2.81035e-08	rs5875226	59447	CREATININE	Kidney
6	32240270	T	C	-0.0462392	0.00832916	0.141291	2.83263e-08	rs150770829	58967	CREATININE	Kidney
6	29988243	C	T	0.0447725	0.00806525	0.1516	2.83583e-08	rs76517404	59446	CREATININE	Kidney
6	29988246	G	A	0.0447725	0.00806525	0.1516	2.83583e-08	rs112449932	59446	CREATININE	Kidney
6	29993802	T	C	0.0454925	0.00819588	0.147109	2.8461e-08	rs17187224	58997	CREATININE	Kidney
6	30075084	G	C	0.0448127	0.00807347	0.151269	2.84675e-08	rs2285805	59447	CREATININE	Kidney
6	29987833	A	G	0.0447531	0.00806462	0.151608	2.86781e-08	rs73410515	59446	CREATININE	Kidney
6	29987997	C	T	0.0447531	0.00806462	0.151608	2.86781e-08	rs73410518	59446	CREATININE	Kidney
6	29988272	A	G	0.0447531	0.00806462	0.151608	2.86781e-08	rs73410524	59446	CREATININE	Kidney
6	29988401	A	C	0.0447531	0.00806462	0.151608	2.86781e-08	rs73410525	59446	CREATININE	Kidney
6	29988552	A	G	0.0447531	0.00806462	0.151608	2.86781e-08	rs73410528	59446	CREATININE	Kidney
6	29988619	G	A	0.0447531	0.00806462	0.151608	2.86781e-08	rs75346666	59446	CREATININE	Kidney
6	29988877	T	G	0.0447531	0.00806462	0.151608	2.86781e-08	rs77245934	59446	CREATININE	Kidney
6	29987762	C	T	0.0446751	0.00805282	0.151841	2.89354e-08	rs17180794	59447	CREATININE	Kidney
6	30051878	A	C	0.0479951	0.00865329	0.128038	2.91508e-08	rs9767125	59447	CREATININE	Kidney
6	29944457	G	C	0.0450667	0.00812919	0.149367	2.95951e-08	rs113645195	59297	CREATININE	Kidney
6	30006569	C	G	0.0453818	0.00818991	0.147584	3.00448e-08	rs73414461	58885	CREATININE	Kidney
6	29985322	T	C	0.044652	0.00806075	0.151791	3.03459e-08	rs11755961	59447	CREATININE	Kidney
6	29998247	A	G	0.0446628	0.00806272	0.151673	3.03473e-08	rs12111210	59447	CREATININE	Kidney
6	30000900	A	G	0.0446628	0.00806272	0.151673	3.03473e-08	rs28698859	59447	CREATININE	Kidney
6	30076178	A	G	0.0446752	0.00806559	0.151619	3.04229e-08	rs3807033	59445	CREATININE	Kidney
6	30006212	C	G	0.0446274	0.00806262	0.151681	3.11043e-08	rs73725950	59447	CREATININE	Kidney
6	29983307	A	T	0.0446626	0.00806974	0.151799	3.11982e-08	rs73428125	59302	CREATININE	Kidney
6	29985143	T	C	0.044615	0.00806325	0.151715	3.14565e-08	rs17186944	59447	CREATININE	Kidney
6	29945184	T	G	0.0447152	0.00808366	0.151166	3.1741e-08	rs73725532	59372	CREATININE	Kidney
6	29983272	G	T	0.0446271	0.00806976	0.151802	3.19926e-08	rs73428122	59301	CREATININE	Kidney
6	29983284	T	C	0.0446271	0.00806976	0.151802	3.19926e-08	rs114832360	59301	CREATININE	Kidney
6	29983287	C	T	0.0446271	0.00806976	0.151802	3.19926e-08	rs531626141	59301	CREATININE	Kidney
6	29983288	C	T	0.0446271	0.00806976	0.151802	3.19926e-08	rs548537237	59301	CREATININE	Kidney
6	29987654	A	G	0.0446154	0.0080683	0.152548	3.2076e-08	rs73725921	59447	CREATININE	Kidney
6		1	2	-0.0378379	0.00685003	0.265196	3.31849e-08	HLA-DRB1-E99	54503	CREATININE	Kidney
6	30031451	G	A	0.0446783	0.00809219	0.150584	3.3676e-08	rs58555592	59349	CREATININE	Kidney
6	29980705	T	G	0.044336	0.00803693	0.152724	3.45732e-08	rs2735069	59447	CREATININE	Kidney
6	29976353	T	C	0.0450899	0.00817794	0.148604	3.5156e-08	rs79233801	59147	CREATININE	Kidney
6	29976513	A	C	0.0446931	0.00810913	0.149608	3.55877e-08	rs374056278	59218	CREATININE	Kidney
6							3.58312e-08	HLA-C position 118		CREATININE	Kidney
6	29976634	T	G	0.0462993	0.00840505	0.140761	3.61885e-08	rs112702897	58315	CREATININE	Kidney
6	30064306	A	T	0.044431	0.00806722	0.15155	3.63764e-08	rs9280880	59393	CREATININE	Kidney
6	30032946	T	C	0.0445608	0.00809142	0.151311	3.64662e-08	rs17187523	59447	CREATININE	Kidney
6	30053963	C	T	0.0473168	0.00860101	0.129965	3.7699e-08	rs28570682	59447	CREATININE	Kidney
6	29976317	GACA	G	0.0449924	0.00817916	0.148572	3.77946e-08	rs879750377	59133	CREATININE	Kidney
6							3.78402e-08	HLA-B position 90		CREATININE	Kidney
6	31225019	G	A	0.0331431	0.00602816	0.356065	3.84043e-08	rs6904669	59447	CREATININE	Kidney
6	29980588	T	G	0.0441607	0.00803508	0.152792	3.88535e-08	rs2108691	59447	CREATININE	Kidney
6	29942448	G	C	0.0444043	0.00808279	0.151085	3.9365e-08	rs77051346	59377	CREATININE	Kidney
6	31225020	G	A	0.0331035	0.00602821	0.356073	3.98685e-08	rs6904670	59447	CREATININE	Kidney
6	29978938	C	T	0.0441283	0.0080359	0.152766	3.98768e-08	rs1974574	59447	CREATININE	Kidney
6	29979351	A	T	0.0441283	0.0080359	0.152766	3.98768e-08	rs28749538	59447	CREATININE	Kidney
6	30044025	A	C	0.0472087	0.0086004	0.129998	4.03915e-08	rs11965452	59447	CREATININE	Kidney
6	30060575	A	G	0.047196	0.0086007	0.129981	4.07746e-08	rs3757328	59447	CREATININE	Kidney
6	30046800	C	T	0.0471823	0.00860101	0.129965	4.11898e-08	rs11966447	59447	CREATININE	Kidney
6	30046815	C	T	0.0471823	0.00860101	0.129965	4.11898e-08	rs11966449	59447	CREATININE	Kidney
6	30046874	A	C	0.0471823	0.00860101	0.129965	4.11898e-08	rs11963840	59447	CREATININE	Kidney
6	30048230	T	G	0.0471823	0.00860101	0.129965	4.11898e-08	rs6457137	59447	CREATININE	Kidney
6	30049551	T	C	0.0471823	0.00860101	0.129965	4.11898e-08	rs112965058	59447	CREATININE	Kidney
6	30049855	A	AAT	0.0471823	0.00860101	0.129965	4.11898e-08	rs142509493	59447	CREATININE	Kidney
6	30050882	A	T	0.0471823	0.00860101	0.129965	4.11898e-08	rs73420484	59447	CREATININE	Kidney
6	30051652	C	T	0.0471823	0.00860101	0.129965	4.11898e-08	rs56216735	59447	CREATININE	Kidney
6	30054538	G	A	0.0471823	0.00860101	0.129965	4.11898e-08	rs57799064	59447	CREATININE	Kidney
6	30059032	T	TG	0.0471823	0.00860101	0.129965	4.11898e-08	rs57384168	59447	CREATININE	Kidney
6	30060829	A	C	0.0471823	0.00860101	0.129965	4.11898e-08	rs3757333	59447	CREATININE	Kidney
6	30062715	C	T	0.0471823	0.00860101	0.129965	4.11898e-08	rs11963555	59447	CREATININE	Kidney
6	29976610	C	A	0.0460647	0.00840253	0.140822	4.19972e-08	rs796154990	58322	CREATININE	Kidney
6	29976614	C	T	0.0460647	0.00840253	0.140822	4.19972e-08	rs796841771	58322	CREATININE	Kidney
6	29976622	C	T	0.0460647	0.00840253	0.140822	4.19972e-08	rs113734409	58322	CREATININE	Kidney
6	29977045	G	A	0.044038	0.00803489	0.152867	4.23302e-08	rs2735073	59434	CREATININE	Kidney
6	32617830	A	G	-0.0561932	0.0102553	0.0869009	4.26688e-08	rs117040415	59447	CREATININE	Kidney
6	29983427	A	G	0.0441953	0.00806676	0.151429	4.28489e-08	rs57035982	59447	CREATININE	Kidney
6	29976612	A	G	0.0460361	0.00840294	0.140842	4.28766e-08	rs796735443	58310	CREATININE	Kidney
6	29976591	C	T	0.0456728	0.0083437	0.14248	4.4019e-08	rs77378907	58482	CREATININE	Kidney
6		1	2	0.033598	0.00613823	0.327734	4.41062e-08	HLA-C-I118	59446	CREATININE	Kidney
6		1	2	-0.033598	0.00613823	0.672266	4.41062e-08	HLA-C-T118	59446	CREATININE	Kidney
6	29977047	A	G	0.0439683	0.00803591	0.15286	4.46283e-08	rs2735072	59417	CREATININE	Kidney
6	29976481	A	C	0.0446814	0.00816646	0.147579	4.46653e-08	rs796553455	59087	CREATININE	Kidney
6	29976482	A	C	0.0446814	0.00816646	0.147579	4.46653e-08	rs796295171	59087	CREATININE	Kidney
6	29976486	C	T	0.0446814	0.00816646	0.147579	4.46653e-08	rs796404219	59087	CREATININE	Kidney
6	29520860	T	A	0.047972	0.00877345	0.124716	4.55491e-08	rs1419644	59447	CREATININE	Kidney
6	29981516	A	G	0.0438282	0.00802561	0.153237	4.73369e-08	rs2517809	59447	CREATININE	Kidney
6	29987074	G	A	0.0440584	0.00807273	0.152228	4.8237e-08	rs17186979	59447	CREATININE	Kidney
6	30078599	G	A	0.0440025	0.00806492	0.151807	4.86867e-08	rs2394735	59444	CREATININE	Kidney
6	30078652	T	G	0.0440025	0.00806492	0.151807	4.86867e-08	rs57518619	59444	CREATININE	Kidney
6	30078905	T	C	0.0440025	0.00806492	0.151807	4.86867e-08	rs58099508	59444	CREATININE	Kidney

## Sheet: ALBUMIN
chromosome	base_pair_location	effect_allele	other_allele	beta	standard_error	effect_allele_freq	p_value	variant_ID	n	trait	category
6	31335150	A	G	-0.0562393	0.0058291	0.4485	5.01072e-22	rs6919086	59447	ALBUMIN	Liver
6	31116862	T	C	-0.0675402	0.00725555	0.19803	1.2933e-20	rs4713436	59448	ALBUMIN	Liver
6	31118047	A	C	-0.0672718	0.00725614	0.197916	1.84374e-20	rs3819686	59447	ALBUMIN	Liver
6	31116393	C	A	-0.0672237	0.00725603	0.197929	1.9593e-20	rs1042127	59448	ALBUMIN	Liver
6	31114939	T	A	-0.0673925	0.00730367	0.195012	2.77779e-20	rs9263636	59445	ALBUMIN	Liver
6	31115066	C	T	-0.0673925	0.00730367	0.195012	2.77779e-20	rs9263637	59445	ALBUMIN	Liver
6	31115245	T	C	-0.0673017	0.00730317	0.195026	3.10099e-20	rs9263641	59446	ALBUMIN	Liver
6	31121145	A	G	-0.0572513	0.00624118	0.319198	4.5941e-20	rs2239520	59062	ALBUMIN	Liver
6	31119743	CA	C	-0.0569549	0.00622715	0.321245	5.89658e-20	rs9281213	59148	ALBUMIN	Liver
6	31121818	C	G	-0.0664714	0.00727336	0.19681	6.30086e-20	rs2284177	59438	ALBUMIN	Liver
6	31119356	T	C	-0.0567683	0.00621786	0.320288	6.85646e-20	rs3095324	59448	ALBUMIN	Liver
6	31119220	T	C	-0.0566964	0.00621648	0.320305	7.48859e-20	rs3095325	59448	ALBUMIN	Liver
6	31120032	G	C	-0.0566964	0.00621648	0.320305	7.48859e-20	rs3130992	59448	ALBUMIN	Liver
6	31120894	G	A	-0.0566964	0.00621648	0.320305	7.48859e-20	rs3095317	59448	ALBUMIN	Liver
6	31121635	TC	T	-0.0566801	0.0062165	0.320302	7.67361e-20	rs9281214	59447	ALBUMIN	Liver
6	31122511	T	C	-0.0566801	0.0062165	0.320302	7.67361e-20	rs3130993	59447	ALBUMIN	Liver
6	31122513	T	C	-0.0566801	0.0062165	0.320302	7.67361e-20	rs3130994	59447	ALBUMIN	Liver
6	31121854	T	C	-0.056746	0.00623221	0.31755	8.60399e-20	rs3095314	59419	ALBUMIN	Liver
6	31118600	G	C	-0.0563196	0.00621774	0.320557	1.32984e-19	rs3130989	59448	ALBUMIN	Liver
6	31134014	A	T	-0.0666195	0.00736695	0.191329	1.52405e-19	rs4711257	59254	ALBUMIN	Liver
6	31114584	T	C	-0.0662185	0.007341	0.19422	1.87456e-19	rs6917517	59448	ALBUMIN	Liver
6	31119821	A	G	-0.0560513	0.00621963	0.319723	2.02349e-19	rs3094210	59389	ALBUMIN	Liver
6	31132412	G	C	-0.0652206	0.00734225	0.192154	6.51328e-19	rs9263721	59429	ALBUMIN	Liver
6	31136921	T	C	-0.0653845	0.00736708	0.192527	6.97911e-19	rs3130571	59036	ALBUMIN	Liver
6	31114508	G	A	-0.0507701	0.00591	0.405203	8.65566e-18	rs3130553	59448	ALBUMIN	Liver
6	31114527	G	T	-0.0503051	0.00591828	0.401973	1.89671e-17	rs3130554	59448	ALBUMIN	Liver
6	31352761	T	C	-0.0528752	0.00652832	0.268613	5.52459e-16	rs2442719	59448	ALBUMIN	Liver
6	31344681	CA	C	0.0463488	0.0057977	0.48177	1.30257e-15	chr6:31344681_C_CA	59435	ALBUMIN	Liver
6	31344793	C	T	0.046499	0.00582185	0.47979	1.38293e-15	rs4397267	58981	ALBUMIN	Liver
6	31346235	T	C	0.0462182	0.00579935	0.481537	1.59258e-15	rs12173764	59416	ALBUMIN	Liver
6	31398245	G	A	-0.0857562	0.0107711	0.0777901	1.69707e-15	rs148144626	59352	ALBUMIN	Liver
6	31399710	A	G	-0.0856602	0.0107727	0.0777898	1.8412e-15	rs183454889	59333	ALBUMIN	Liver
6	31340747	A	G	0.0460415	0.00581038	0.485359	2.29985e-15	rs9295981	59184	ALBUMIN	Liver
6	31347256	G	A	-0.0486909	0.00615029	0.336977	2.43613e-15	rs9265940	59182	ALBUMIN	Liver
6	31336618	G	A	-0.0485403	0.00614439	0.33564	2.79062e-15	rs1634769	59391	ALBUMIN	Liver
6	31396672	A	G	-0.0866391	0.0109927	0.07438	3.23519e-15	rs139479797	59317	ALBUMIN	Liver
6	31344460	A	G	0.0455921	0.00579674	0.483186	3.68723e-15	rs4637682	59446	ALBUMIN	Liver
6		1	2	0.0471373	0.00599719	0.373862	3.84415e-15	HLA-C-Y140	59447	ALBUMIN	Liver
6	31344660	T	C	-0.0480165	0.00612354	0.339327	4.45964e-15	rs4260781	59400	ALBUMIN	Liver
6	31347226	C	T	-0.0478278	0.00613385	0.338826	6.32266e-15	rs28771421	59259	ALBUMIN	Liver
6	31407140	A	G	-0.0823265	0.0105608	0.0810456	6.41653e-15	rs117246140	59448	ALBUMIN	Liver
6	31347192	G	A	-0.0477839	0.00613647	0.338649	6.8691e-15	rs9391720	59231	ALBUMIN	Liver
6	31347253	G	A	-0.0476826	0.00613745	0.339166	7.90315e-15	rs28771422	59182	ALBUMIN	Liver
6	31347443	A	C	-0.0475947	0.0061333	0.337458	8.48985e-15	rs28771425	59394	ALBUMIN	Liver
6	31347089	C	T	-0.0474635	0.00612983	0.33783	9.70733e-15	rs5021845	59447	ALBUMIN	Liver
6	31347952	T	C	-0.0474605	0.00612994	0.337842	9.75439e-15	rs2523623	59445	ALBUMIN	Liver
6	31131984	A	G	-0.0649119	0.00838468	0.138176	9.80844e-15	rs12525170	59446	ALBUMIN	Liver
6	31132082	C	CA	-0.0649119	0.00838468	0.138176	9.80844e-15	rs35469868	59446	ALBUMIN	Liver
6	31347269	A	G	-0.0475308	0.00614129	0.339452	9.977e-15	rs9391723	59085	ALBUMIN	Liver
6	31347272	A	T	-0.0475308	0.00614129	0.339452	9.977e-15	rs28380921	59085	ALBUMIN	Liver
6	31131800	A	G	-0.0648131	0.0083847	0.138205	1.07597e-14	rs4959053	59448	ALBUMIN	Liver
6	31347278	A	C	-0.0474063	0.00614149	0.33878	1.1722e-14	rs28380922	59149	ALBUMIN	Liver
6							1.67295e-14	HLA-C position 140		ALBUMIN	Liver
6							2.67956e-14	HLA-B position 137		ALBUMIN	Liver
6		1	2	0.0770944	0.0101302	0.909947	2.73338e-14	HLA-B-H137	59448	ALBUMIN	Liver
6		1	2	-0.0770944	0.0101302	0.0900535	2.73338e-14	HLA-B-Y137	59448	ALBUMIN	Liver
6	31240250	T	C	0.0451296	0.00594874	0.390928	3.28852e-14	rs3132498	59314	ALBUMIN	Liver
6	31127194	C	A	-0.0633473	0.00835351	0.139594	3.36822e-14	rs10947137	59433	ALBUMIN	Liver
6	31249163	A	C	0.044877	0.00594067	0.39228	4.21405e-14	rs3130417	59395	ALBUMIN	Liver
6	31124892	G	A	-0.0439673	0.00582848	0.486453	4.57404e-14	rs3131002	59126	ALBUMIN	Liver
6	31409800	A	G	-0.0801737	0.0106397	0.0800889	4.8708e-14	rs139655885	58947	ALBUMIN	Liver
6	31251692	T	C	0.0447421	0.00593951	0.39176	4.96021e-14	rs3134749	59442	ALBUMIN	Liver
6	31246780	T	C	0.0446846	0.00593977	0.391711	5.3555e-14	rs2394902	59443	ALBUMIN	Liver
6	31251580	A	G	0.044635	0.0059392	0.39178	5.67675e-14	rs3130432	59444	ALBUMIN	Liver
6	31251356	G	A	0.0446308	0.00593907	0.391765	5.70033e-14	rs3130429	59445	ALBUMIN	Liver
6	31242083	C	T	0.0446214	0.005939	0.391763	5.76634e-14	rs3134767	59448	ALBUMIN	Liver
6	31243191	A	AT	0.0446214	0.005939	0.391763	5.76634e-14	rs34891015	59448	ALBUMIN	Liver
6	31246034	A	G	0.0446214	0.005939	0.391763	5.76634e-14	rs3130409	59448	ALBUMIN	Liver
6	31248552	G	A	0.0446214	0.005939	0.391763	5.76634e-14	rs3134754	59448	ALBUMIN	Liver
6	31246125	C	T	0.0446069	0.00593915	0.391754	5.88302e-14	rs3095245	59448	ALBUMIN	Liver
6	31241612	A	G	0.0443854	0.00592626	0.396286	6.90717e-14	rs3095247	59447	ALBUMIN	Liver
6	31242824	T	C	0.0444759	0.00593918	0.391788	6.96306e-14	rs3130689	59448	ALBUMIN	Liver
6	31241011	T	A	0.0442309	0.00594197	0.390577	9.78138e-14	rs3130533	59448	ALBUMIN	Liver
6	31248523	T	C	0.0440132	0.00595096	0.389677	1.40378e-13	rs3134755	59335	ALBUMIN	Liver
6	31331124	G	A	-0.0511526	0.00697135	0.225035	2.1752e-13	rs9265581	59102	ALBUMIN	Liver
6	31121611	G	C	-0.0427767	0.00583333	0.465715	2.24802e-13	rs2239521	59210	ALBUMIN	Liver
6	31121612	G	A	-0.0427767	0.00583333	0.465715	2.24802e-13	rs2239522	59210	ALBUMIN	Liver
6	31250166	T	C	0.0429154	0.00586939	0.420224	2.63694e-13	rs2394907	59448	ALBUMIN	Liver
6	31347724	A	G	-0.0481589	0.00659694	0.260703	2.87409e-13	rs9265961	59445	ALBUMIN	Liver
6	31119577	C	T	-0.0423298	0.0058225	0.464364	3.59418e-13	rs3130991	59448	ALBUMIN	Liver
6	31120425	A	G	-0.0423298	0.0058225	0.464364	3.59418e-13	rs2302399	59448	ALBUMIN	Liver
6	31119509	C	T	-0.0422619	0.00581536	0.463001	3.66775e-13	rs3130990	59448	ALBUMIN	Liver
6	31122621	CA	C	-0.0423133	0.00582259	0.464372	3.67282e-13	rs3834327	59447	ALBUMIN	Liver
6	31123293	C	T	-0.0423163	0.00582464	0.464549	3.72907e-13	rs3132544	59406	ALBUMIN	Liver
6	31122775	G	A	-0.0423017	0.00582355	0.464389	3.76097e-13	rs3130995	59448	ALBUMIN	Liver
6	31123066	T	G	-0.0422744	0.0058225	0.464364	3.85567e-13	rs3130996	59448	ALBUMIN	Liver
6	31123632	C	G	-0.0422744	0.0058225	0.464364	3.85567e-13	rs3094207	59448	ALBUMIN	Liver
6	31117924	G	A	-0.0422631	0.00582228	0.46438	3.90391e-13	rs3094213	59447	ALBUMIN	Liver
6	31116658	G	A	-0.0422577	0.00582236	0.464389	3.93369e-13	rs1062470	59448	ALBUMIN	Liver
6	31115952	A	C	-0.0422342	0.00582405	0.464381	4.11623e-13	rs3095297	59448	ALBUMIN	Liver
6	31363365	G	GAGA	-0.0429627	0.00592798	0.402532	4.24717e-13	rs72172288	59404	ALBUMIN	Liver
6	31124085	A	G	-0.0421961	0.00582463	0.462547	4.3431e-13	rs3094205	59448	ALBUMIN	Liver
6	31126859	T	C	-0.0482462	0.00667716	0.2518	4.98999e-13	rs3130556	59448	ALBUMIN	Liver
6	31123754	G	T	-0.0420712	0.00582324	0.464574	5.02111e-13	rs3131001	59448	ALBUMIN	Liver
6	31302628	T	C	-0.0508491	0.00705735	0.215526	5.79963e-13	rs9264801	59327	ALBUMIN	Liver
6	31302637	T	C	-0.0508491	0.00705735	0.215526	5.79963e-13	rs9264802	59327	ALBUMIN	Liver
6	31334459	T	C	-0.0506037	0.00704097	0.217324	6.62064e-13	rs9265729	59363	ALBUMIN	Liver
6	31241268	A	G	0.0420347	0.00585177	0.429517	6.80769e-13	rs3130534	59447	ALBUMIN	Liver
6	31161108	T	TG	0.0470685	0.00655682	0.27546	7.04531e-13	rs1328031584	58317	ALBUMIN	Liver
6	31119785	A	T	-0.0417277	0.00582473	0.463731	7.84152e-13	rs3091255	59404	ALBUMIN	Liver
6	31302580	T	C	-0.0503708	0.00705853	0.215562	9.59843e-13	rs9264798	59338	ALBUMIN	Liver
6	31121260	G	C	-0.0413306	0.0058248	0.465533	1.28766e-12	rs3095316	59391	ALBUMIN	Liver
6	31267577	TC	T	-0.0628907	0.00888406	0.121492	1.45144e-12	rs9281297	59366	ALBUMIN	Liver
6	31149800	G	C	0.0448779	0.00637364	0.293135	1.90634e-12	rs1265113	59418	ALBUMIN	Liver
6	31140392	A	G	0.0449122	0.00638687	0.29135	2.03657e-12	rs1265090	59444	ALBUMIN	Liver
6	31143829	A	G	0.0447716	0.00637191	0.293276	2.11934e-12	rs1265082	59444	ALBUMIN	Liver
6	31114627	C	T	-0.0409183	0.0058256	0.460217	2.15774e-12	rs3130980	59448	ALBUMIN	Liver
6	31122822	C	T	-0.0405705	0.00579133	0.461058	2.4632e-12	rs3095313	59448	ALBUMIN	Liver
6	31147430	T	C	0.0447466	0.00638805	0.291557	2.47457e-12	rs1265070	59448	ALBUMIN	Liver
6	31151645	T	C	0.0446161	0.00637157	0.293197	2.51652e-12	rs1265110	59448	ALBUMIN	Liver
6	31153752	T	G	0.0446032	0.00637184	0.293215	2.55859e-12	rs1265107	59441	ALBUMIN	Liver
6	31347493	C	T	-0.0440847	0.00629925	0.303071	2.58881e-12	rs9265951	59435	ALBUMIN	Liver
6							2.66393e-12	HLA-B position 91		ALBUMIN	Liver
6	31348374	T	C	-0.0448691	0.0064265	0.284724	2.91206e-12	rs9265984	59447	ALBUMIN	Liver
6	31348504	T	C	-0.0448678	0.00642647	0.284728	2.91608e-12	rs9265986	59448	ALBUMIN	Liver
6	31348511	C	T	-0.0448678	0.00642647	0.284728	2.91608e-12	rs9265987	59448	ALBUMIN	Liver
6	31348182	G	A	-0.0448031	0.00644257	0.283519	3.54487e-12	rs9265977	59340	ALBUMIN	Liver
6	31353434	T	C	-0.0405522	0.00584177	0.444018	3.87258e-12	rs2596501	59448	ALBUMIN	Liver
6	31347535	A	G	-0.0435579	0.00630495	0.302391	4.89666e-12	rs9265953	59357	ALBUMIN	Liver
6	31178807	T	G	0.0409588	0.00596515	0.383671	6.58719e-12	rs9380220	59448	ALBUMIN	Liver
6	31170594	A	G	0.0436634	0.00636529	0.294964	6.90399e-12	rs1265160	59397	ALBUMIN	Liver
6		1	2	-0.0647338	0.00943775	0.105268	6.93266e-12	HLA-B-C91	59448	ALBUMIN	Liver
6	31176994	A	C	0.0408621	0.00596634	0.383596	7.44903e-12	rs9357109	59448	ALBUMIN	Liver
6	31178626	T	C	0.0408418	0.00596409	0.383545	7.49204e-12	rs1052989	59448	ALBUMIN	Liver
6	31176586	C	CGA	0.0406738	0.00593988	0.392708	7.51104e-12	rs28359781	59445	ALBUMIN	Liver
6	31117563	A	G	0.0417918	0.00610762	0.342728	7.77857e-12	rs1265045	59448	ALBUMIN	Liver
6	31177978	A	G	0.0408112	0.00596459	0.383585	7.79651e-12	rs11507945	59447	ALBUMIN	Liver
6	31176058	G	C	0.0408052	0.00596478	0.383554	7.86321e-12	rs915660	59448	ALBUMIN	Liver
6	31166310	G	C	0.0435861	0.00637721	0.292684	8.21864e-12	rs1265163	59448	ALBUMIN	Liver
6	31152460	TCCCG	T	0.0438395	0.0064181	0.2899	8.45474e-12	rs28383832	59017	ALBUMIN	Liver
6	31195789	G	A	0.0406872	0.00596775	0.388785	9.2406e-12	rs9295960	59187	ALBUMIN	Liver
6	31195792	G	A	0.0406872	0.00596775	0.388785	9.2406e-12	rs9391819	59187	ALBUMIN	Liver
6	31195805	G	C	0.0406872	0.00596775	0.388785	9.2406e-12	rs9378227	59187	ALBUMIN	Liver
6	31177636	T	C	0.0406791	0.00596933	0.383194	9.44713e-12	rs11967629	59372	ALBUMIN	Liver
6	31117010	G	A	0.0415797	0.00610689	0.343081	9.85145e-12	rs707913	59448	ALBUMIN	Liver
6	31186843	C	T	0.0405145	0.00595507	0.391805	1.02212e-11	rs6921663	59448	ALBUMIN	Liver
6	31189961	G	A	0.040527	0.00597449	0.381547	1.17436e-11	rs9391818	59416	ALBUMIN	Liver
6	31202340	C	CTG	0.0402608	0.00595469	0.394797	1.36867e-11	rs34075705	59048	ALBUMIN	Liver
6	31196803	A	G	0.0402811	0.00597814	0.381181	1.60509e-11	rs28360067	59355	ALBUMIN	Liver
6	31188688	T	C	0.0402204	0.00597338	0.381636	1.65882e-11	rs9378115	59427	ALBUMIN	Liver
6	31190596	A	G	0.0402213	0.00597355	0.381626	1.65959e-11	rs7755702	59426	ALBUMIN	Liver
6	31190407	A	T	0.0402174	0.00597359	0.381612	1.66725e-11	rs9295958	59419	ALBUMIN	Liver
6	31181314	T	G	0.0402117	0.00597278	0.381801	1.66763e-11	rs9357113	59438	ALBUMIN	Liver
6	31191756	T	C	0.0402113	0.00597322	0.381647	1.67417e-11	rs28360060	59428	ALBUMIN	Liver
6	31126170	G	A	0.0407052	0.00604797	0.356344	1.692e-11	rs3094196	59399	ALBUMIN	Liver
6	31196813	C	A	0.0400574	0.00595355	0.390279	1.71633e-11	rs28397268	59355	ALBUMIN	Liver
6							1.72444e-11	HLA-B position 140		ALBUMIN	Liver
6	31187657	A	G	0.0401813	0.00597384	0.381615	1.74141e-11	rs28360056	59429	ALBUMIN	Liver
6	31187628	C	T	0.0401617	0.00597391	0.381621	1.78197e-11	rs4713442	59428	ALBUMIN	Liver
6	31187507	T	A	0.0401452	0.00597494	0.381372	1.83063e-11	rs4713441	59421	ALBUMIN	Liver
6	31187527	G	C	0.0401452	0.00597494	0.381372	1.83063e-11	rs28360055	59421	ALBUMIN	Liver
6	31188214	C	T	0.0401275	0.00597281	0.381669	1.83781e-11	rs9357115	59435	ALBUMIN	Liver
6	31137689	C	G	-0.0527138	0.0078469	0.163689	1.84502e-11	rs3132558	59448	ALBUMIN	Liver
6	31183096	C	T	0.0401272	0.00597453	0.38177	1.86294e-11	rs9380221	59414	ALBUMIN	Liver
6	31188371	T	G	0.0398965	0.00594844	0.390746	1.98609e-11	rs9368662	59435	ALBUMIN	Liver
6	31188378	T	C	0.0398965	0.00594844	0.390746	1.98609e-11	rs9368663	59435	ALBUMIN	Liver
6	31189932	T	C	0.0402504	0.00600192	0.379147	1.99664e-11	rs9405052	59022	ALBUMIN	Liver
6	31193375	T	C	0.0400216	0.00597171	0.381719	2.05779e-11	rs6936474	59443	ALBUMIN	Liver
6	31193384	T	C	0.0400216	0.00597171	0.381719	2.05779e-11	rs6936597	59443	ALBUMIN	Liver
6	31193794	C	G	0.0400216	0.00597171	0.381719	2.05779e-11	rs6941912	59443	ALBUMIN	Liver
6	31196633	G	A	0.0398527	0.00594669	0.390829	2.06063e-11	rs6922756	59448	ALBUMIN	Liver
6	31196740	T	C	0.0398581	0.00594797	0.390722	2.06824e-11	rs28360066	59440	ALBUMIN	Liver
6	31196730	A	G	0.0398539	0.00594831	0.39069	2.08353e-11	rs28360065	59432	ALBUMIN	Liver
6	31192354	A	G	0.0400018	0.00597192	0.38173	2.10814e-11	rs28360061	59436	ALBUMIN	Liver
6	31192441	T	C	0.0400018	0.00597192	0.38173	2.10814e-11	rs28360062	59436	ALBUMIN	Liver
6	31192521	A	G	0.0400018	0.00597192	0.38173	2.10814e-11	rs28360063	59436	ALBUMIN	Liver
6	31128407	C	G	0.0405233	0.00605022	0.356457	2.11544e-11	rs2844634	59435	ALBUMIN	Liver
6	31198069	T	C	0.0398197	0.00594596	0.390846	2.12863e-11	rs28397282	59448	ALBUMIN	Liver
6	31201512	C	T	0.0398173	0.00594723	0.390846	2.15526e-11	rs9366769	59448	ALBUMIN	Liver
6	31197017	C	T	0.0400037	0.00597566	0.381364	2.16471e-11	rs28397276	59392	ALBUMIN	Liver
6	31122895	A	G	-0.0394415	0.00589309	0.410863	2.18877e-11	rs3094208	59448	ALBUMIN	Liver
6	31194607	A	G	0.0398078	0.0059481	0.390735	2.19331e-11	rs28360064	59438	ALBUMIN	Liver
6	31201798	A	G	0.0399507	0.0059698	0.389286	2.19938e-11	rs34467061	59139	ALBUMIN	Liver
6	31194551	A	C	0.0397977	0.00594731	0.39079	2.20546e-11	rs6899874	59445	ALBUMIN	Liver
6	31199796	A	G	0.0399492	0.00597145	0.381695	2.23152e-11	rs28397286	59448	ALBUMIN	Liver
6	31200811	A	G	0.0397874	0.0059476	0.390803	2.23718e-11	rs9380223	59434	ALBUMIN	Liver
6	31198942	T	C	0.0399457	0.00597152	0.381701	2.2413e-11	rs9391712	59447	ALBUMIN	Liver
6	31123496	G	C	-0.03934	0.00588318	0.41559	2.27982e-11	rs3131000	59448	ALBUMIN	Liver
6	31199919	C	G	0.0397666	0.00594724	0.390785	2.28455e-11	rs11381232	59447	ALBUMIN	Liver
6	31196588	G	A	0.0397693	0.00594839	0.391003	2.29774e-11	rs6922729	59410	ALBUMIN	Liver
6	31199051	T	C	0.0397398	0.00594729	0.390751	2.35722e-11	rs9404983	59442	ALBUMIN	Liver
6	31196866	T	C	0.0397377	0.00594717	0.390778	2.36048e-11	rs28397271	59448	ALBUMIN	Liver
6	31199234	A	G	0.0397377	0.00594717	0.390778	2.36048e-11	rs9394042	59448	ALBUMIN	Liver
6	31196014	C	G	0.0397347	0.00594718	0.390775	2.36865e-11	rs6922077	59446	ALBUMIN	Liver
6	31196019	C	T	0.0397347	0.00594718	0.390775	2.36865e-11	rs6901685	59446	ALBUMIN	Liver
6	31196695	A	C	0.0397335	0.00594752	0.390747	2.37794e-11	rs6927253	59440	ALBUMIN	Liver
6	31123420	A	G	-0.0393194	0.00588647	0.415085	2.39552e-11	rs3130999	59448	ALBUMIN	Liver
6	31123081	G	A	-0.0392491	0.00588089	0.415399	2.48943e-11	rs3130997	59444	ALBUMIN	Liver
6	31187120	A	G	0.0399076	0.00597982	0.381372	2.49402e-11	rs6899875	59345	ALBUMIN	Liver
6	31199436	T	C	0.0396969	0.00594852	0.390662	2.49919e-11	rs9380222	59421	ALBUMIN	Liver
6	31123297	G	A	-0.0392576	0.00588276	0.415564	2.50092e-11	rs3132543	59406	ALBUMIN	Liver
6	31137533	G	A	0.0409799	0.00614446	0.341324	2.56862e-11	rs1265100	59448	ALBUMIN	Liver
6	31196575	T	C	0.0396542	0.00594887	0.390953	2.63148e-11	rs6922744	59410	ALBUMIN	Liver
6	31196494	A	G	0.0396611	0.00595001	0.390864	2.6339e-11	rs6922994	59394	ALBUMIN	Liver
6	31128412	T	C	0.0403344	0.00605105	0.356303	2.63451e-11	rs2844633	59448	ALBUMIN	Liver
6	31199570	A	G	0.0396477	0.0059494	0.390795	2.66195e-11	rs28397285	59448	ALBUMIN	Liver
6	31210307	G	C	0.038903	0.00584107	0.435469	2.73338e-11	rs3130513	59444	ALBUMIN	Liver
6	31196459	A	G	0.0396325	0.00595197	0.390455	2.76249e-11	rs6922842	59359	ALBUMIN	Liver
6	31196465	T	C	0.0396325	0.00595197	0.390455	2.76249e-11	rs6922553	59359	ALBUMIN	Liver
6	31200150	T	C	0.0395967	0.00594732	0.39056	2.77715e-11	rs4122189	59448	ALBUMIN	Liver
6	31123865	C	G	-0.0391577	0.00588479	0.413615	2.85102e-11	rs3094206	59403	ALBUMIN	Liver
6	31196993	T	C	0.0397485	0.00598181	0.380873	3.03389e-11	rs28397275	59336	ALBUMIN	Liver
6	31196962	A	C	0.0395724	0.00595539	0.390013	3.03599e-11	rs28397272	59325	ALBUMIN	Liver
6	31196973	G	T	0.0395724	0.00595539	0.390013	3.03599e-11	rs28397273	59325	ALBUMIN	Liver
6	31196858	C	T	0.0394903	0.00594365	0.391233	3.05e-11	rs28397270	59448	ALBUMIN	Liver
6	31347929	A	G	-0.0473121	0.00713259	0.207593	3.28398e-11	rs9265969	59448	ALBUMIN	Liver
6	31196986	G	A	0.0394344	0.00595939	0.389678	3.661e-11	rs28397274	59290	ALBUMIN	Liver
6	31123060	G	C	-0.0388574	0.0058823	0.415556	3.95367e-11	rs3095312	59448	ALBUMIN	Liver
6	31123386	G	A	-0.0387706	0.00589427	0.409677	4.77859e-11	rs3132542	59448	ALBUMIN	Liver
6	31137488	A	G	-0.039157	0.00596173	0.387802	5.098e-11	rs3132559	59074	ALBUMIN	Liver
6	31123168	C	T	-0.0386687	0.00589396	0.40961	5.35427e-11	rs3130998	59448	ALBUMIN	Liver
6	31123670	C	T	-0.0386299	0.00589424	0.409593	5.6079e-11	rs3095310	59448	ALBUMIN	Liver
6	31305645	C	T	-0.0571054	0.00871473	0.126329	5.64937e-11	rs9264927	59448	ALBUMIN	Liver
6	31264766	T	C	-0.0556381	0.00856578	0.132536	8.28133e-11	rs2844623	59448	ALBUMIN	Liver
6	31197254	TCTCA	T	0.0385882	0.00597052	0.388672	1.02568e-10	rs28383841	59109	ALBUMIN	Liver
6	31201987	T	G	0.0408772	0.00633378	0.299169	1.09046e-10	rs10807081	59448	ALBUMIN	Liver
6							1.21755e-10	HLA-B position 69		ALBUMIN	Liver
6	31273182	G	C	-0.0505994	0.00789183	0.160241	1.43976e-10	rs7773175	59448	ALBUMIN	Liver
6	31198517	T	C	0.0382202	0.00598912	0.383841	1.75247e-10	rs9391711	59057	ALBUMIN	Liver
6							1.77668e-10	HLA-B position 94		ALBUMIN	Liver
6	31202751	A	G	-0.0367512	0.00580977	0.456374	2.52005e-10	rs9263871	59448	ALBUMIN	Liver
6	31189208	G	T	-0.0496292	0.00787451	0.162022	2.9286e-10	rs114119211	59427	ALBUMIN	Liver
6	31133649	A	G	0.0383113	0.006079	0.350289	2.93407e-10	rs3132569	59448	ALBUMIN	Liver
6	31268902	T	C	-0.0369217	0.00586101	0.416869	2.98531e-10	rs1130580	59448	ALBUMIN	Liver
6	31132158	A	G	0.0382027	0.00608074	0.350338	3.3302e-10	rs3132570	59414	ALBUMIN	Liver
6	31129524	T	C	0.038039	0.00607025	0.352199	3.69352e-10	rs3130559	59448	ALBUMIN	Liver
6	31187101	A	G	-0.0491276	0.00789807	0.161246	4.96524e-10	rs76061950	59338	ALBUMIN	Liver
6		1	2	-0.0471615	0.00758971	0.177668	5.16952e-10	HLA-B-E69	59448	ALBUMIN	Liver
6	31191853	A	G	-0.0358665	0.00581265	0.456064	6.81067e-10	rs7764668	59427	ALBUMIN	Liver
6	31056971	T	C	-0.0391657	0.00635487	0.290397	7.13329e-10	rs2523850	59448	ALBUMIN	Liver
6	31197661	T	G	-0.0357383	0.00581137	0.456069	7.76176e-10	rs28362342	59446	ALBUMIN	Liver
6	31137636	G	A	0.0358103	0.00583684	0.451529	8.50413e-10	rs1265099	59448	ALBUMIN	Liver
6	31056935	T	C	-0.0390257	0.00636693	0.289858	8.81881e-10	rs2523851	59448	ALBUMIN	Liver
6	31063903	C	T	-0.0390023	0.00636725	0.289673	9.04211e-10	rs2517506	59448	ALBUMIN	Liver
6	31334865	T	C	0.0379102	0.00619554	0.325497	9.41998e-10	rs11968046	59383	ALBUMIN	Liver
6	31213938	T	C	-0.0480604	0.00785718	0.162683	9.55037e-10	rs59049261	59444	ALBUMIN	Liver
6	31215157	G	A	-0.0480604	0.00785718	0.162683	9.55037e-10	rs6919136	59444	ALBUMIN	Liver
6	31057274	C	T	-0.0389493	0.00636897	0.28985	9.62698e-10	rs2523849	59448	ALBUMIN	Liver
6	31057327	A	G	-0.0389324	0.00636697	0.289875	9.67141e-10	rs2523848	59448	ALBUMIN	Liver
6	31198059	T	C	-0.0355192	0.0058115	0.456104	9.84646e-10	rs28362345	59448	ALBUMIN	Liver
6	31067831	A	G	-0.0388886	0.00636613	0.289944	1.00466e-09	rs9262694	59439	ALBUMIN	Liver
6	31058757	T	C	-0.0388979	0.00636924	0.289429	1.01421e-09	rs2523847	59448	ALBUMIN	Liver
6	31059616	C	A	-0.0388979	0.00636924	0.289429	1.01421e-09	rs2523845	59448	ALBUMIN	Liver
6	31059731	A	G	-0.0388979	0.00636924	0.289429	1.01421e-09	rs2428515	59448	ALBUMIN	Liver
6	31067497	A	G	-0.0388892	0.00636796	0.289648	1.01513e-09	rs143277513	59448	ALBUMIN	Liver
6	31069088	C	CCT	-0.0388892	0.00636796	0.289648	1.01513e-09	rs9257031	59448	ALBUMIN	Liver
6	31210426	C	T	-0.0479442	0.00785556	0.162753	1.03949e-09	rs61283711	59443	ALBUMIN	Liver
6							1.06843e-09	HLA-B position 36		ALBUMIN	Liver
6		1	2	0.0478634	0.00785064	0.837026	1.08248e-09	HLA-B-M36	59448	ALBUMIN	Liver
6		1	2	-0.0478634	0.00785064	0.162974	1.08248e-09	HLA-B-V36	59448	ALBUMIN	Liver
6	31344282	C	G	-0.0361641	0.00594649	0.386663	1.18995e-09	rs2256752	59442	ALBUMIN	Liver
6							1.19528e-09	HLA-B position 35		ALBUMIN	Liver
6		1	2	0.0477589	0.00785642	0.837312	1.20957e-09	HLA-B-A35	59448	ALBUMIN	Liver
6		1	2	-0.0477589	0.00785642	0.162688	1.20957e-09	HLA-B-S35	59448	ALBUMIN	Liver
6	31060164	G	A	-0.0387077	0.00637096	0.289306	1.23492e-09	rs2517519	59425	ALBUMIN	Liver
6	31062506	A	G	-0.0386983	0.00637008	0.289244	1.2398e-09	rs2523841	59448	ALBUMIN	Liver
6	31060973	T	C	-0.0386808	0.00637011	0.289241	1.26142e-09	rs2517517	59447	ALBUMIN	Liver
6	31061624	T	A	-0.0386765	0.00637008	0.289244	1.26651e-09	rs2517514	59448	ALBUMIN	Liver
6	31061481	T	C	-0.038666	0.00637008	0.289244	1.27962e-09	rs2517515	59448	ALBUMIN	Liver
6	31060568	T	C	-0.0386635	0.00637011	0.289253	1.28289e-09	rs2517518	59448	ALBUMIN	Liver
6	31175464	A	G	-0.0508516	0.00841644	0.13742	1.52279e-09	rs9461650	59442	ALBUMIN	Liver
6	31062648	A	G	-0.0384497	0.00637657	0.289143	1.64123e-09	rs2523840	59448	ALBUMIN	Liver
6	31179830	C	CAT	-0.0451285	0.00749576	0.183271	1.7384e-09	rs9279008	59442	ALBUMIN	Liver
6	31179857	A	G	-0.0451285	0.00749576	0.183271	1.7384e-09	rs3095236	59442	ALBUMIN	Liver
6	31179699	A	G	-0.0450847	0.00749447	0.183309	1.79077e-09	rs3130507	59446	ALBUMIN	Liver
6	31052767	A	G	-0.05945	0.00988869	0.0948295	1.83341e-09	rs116127591	59317	ALBUMIN	Liver
6	31347583	A	G	0.0387715	0.00645143	0.283213	1.85806e-09	rs28771426	59434	ALBUMIN	Liver
6	31051010	T	C	-0.0373626	0.00624074	0.310731	2.13885e-09	rs2523863	59418	ALBUMIN	Liver
6	31049570	C	T	-0.037317	0.00623737	0.311053	2.19311e-09	rs2523866	59448	ALBUMIN	Liver
6	31176940	T	A	-0.0449383	0.00751273	0.183062	2.20938e-09	rs3130505	59185	ALBUMIN	Liver
6		1	2	-0.104377	0.01748	0.0282095	2.35494e-09	HLA-B-H138	59448	ALBUMIN	Liver
6	31052375	C	T	-0.0372181	0.00623738	0.310986	2.41724e-09	rs2428517	59448	ALBUMIN	Liver
6	31051740	G	A	-0.0372182	0.0062391	0.310871	2.44157e-09	rs2517530	59433	ALBUMIN	Liver
6	31051438	T	C	-0.0370945	0.00623769	0.310973	2.73388e-09	rs2523861	59444	ALBUMIN	Liver
6	31050769	T	C	-0.0370838	0.00623908	0.310919	2.78497e-09	rs2523864	59448	ALBUMIN	Liver
6	31049776	A	G	-0.0370696	0.00623761	0.310974	2.79982e-09	rs2844643	59447	ALBUMIN	Liver
6	31050671	C	A	-0.0369986	0.00623834	0.311121	3.01384e-09	rs2523865	59448	ALBUMIN	Liver
6	31048369	A	G	-0.0369908	0.00623819	0.311019	3.03424e-09	rs2844644	59432	ALBUMIN	Liver
6	31051008	G	GC	-0.0369868	0.00623839	0.310864	3.04972e-09	rs67813619	59423	ALBUMIN	Liver
6		1	2	-0.102893	0.0173588	0.0286637	3.07681e-09	HLA-B-K94	59448	ALBUMIN	Liver
6		1	2	-0.0359745	0.00607755	0.479157	3.23422e-09	HLA-DRB1-Y35	54504	ALBUMIN	Liver
6		1	2	-0.0359745	0.00607755	0.479157	3.23422e-09	HLA-DRB1-S36	54504	ALBUMIN	Liver
6		1	2	0.0359745	0.00607755	0.520843	3.23422e-09	HLA-DRB1-K37	54504	ALBUMIN	Liver
6		1	2	-0.0359745	0.00607755	0.479157	3.23422e-09	HLA-DRB1-T37	54504	ALBUMIN	Liver
6	31281831	A	G	-0.0655173	0.0110696	0.0740506	3.24556e-09	rs11759049	59277	ALBUMIN	Liver
6	31051368	A	G	-0.058302	0.00985574	0.0953379	3.30781e-09	rs11758892	59415	ALBUMIN	Liver
6							3.42582e-09	HLA-DRB1 position 37		ALBUMIN	Liver
6	31038470	G	A	-0.0341871	0.00580145	0.45884	3.79568e-09	rs2517553	59402	ALBUMIN	Liver
6	31282200	C	T	-0.0343475	0.00584225	0.416826	4.12344e-09	rs9348859	59448	ALBUMIN	Liver
6	31188411	A	G	-0.0342342	0.00582889	0.467649	4.27464e-09	rs9263850	58900	ALBUMIN	Liver
6		1	2	-0.102083	0.0173983	0.0285207	4.42588e-09	HLA-B-N121	59448	ALBUMIN	Liver
6		1	2	-0.102034	0.0173936	0.0285375	4.45964e-09	HLA-B*27	59448	ALBUMIN	Liver
6	31067143	T	C	-0.0373545	0.00637565	0.288808	4.65886e-09	rs148418023	59427	ALBUMIN	Liver
6	31053301	G	A	-0.0422867	0.00722866	0.202437	4.91972e-09	rs2517528	58806	ALBUMIN	Liver
6	31048347	G	A	-0.0575542	0.00984711	0.0955225	5.07224e-09	rs115424148	59431	ALBUMIN	Liver
6	31046856	A	G	-0.0575334	0.00984954	0.0954993	5.18179e-09	rs115593226	59435	ALBUMIN	Liver
6	31035746	C	G	-0.0340498	0.00582983	0.45953	5.20104e-09	rs2844681	58784	ALBUMIN	Liver
6	31335502	A	G	0.0356769	0.00611313	0.343113	5.34343e-09	rs28752890	59377	ALBUMIN	Liver
6	32660345	C	G	-0.0366153	0.00629063	0.317688	5.86341e-09	rs9273481	58411	ALBUMIN	Liver
6	31123698	T	C	-0.0369057	0.00639123	0.286126	7.72147e-09	rs3095309	59437	ALBUMIN	Liver
6		1	2	-0.0914359	0.0158424	0.0344166	7.85236e-09	HLA-B-D140	59448	ALBUMIN	Liver
6	31044953	C	T	-0.033454	0.00579639	0.46068	7.85561e-09	rs2523872	59448	ALBUMIN	Liver
6	31037362	A	G	-0.033452	0.00580301	0.459967	8.1854e-09	rs2844672	59351	ALBUMIN	Liver
6	31044360	C	T	-0.0334209	0.00579835	0.45993	8.22072e-09	rs2523874	59434	ALBUMIN	Liver
6	31039078	C	T	-0.033415	0.00579815	0.460041	8.26133e-09	rs2844665	59448	ALBUMIN	Liver
6	31045219	C	T	-0.0334125	0.00579999	0.460556	8.3724e-09	rs3131927	59375	ALBUMIN	Liver
6	31273862	A	G	-0.0333188	0.00578378	0.477846	8.37549e-09	rs2524084	59448	ALBUMIN	Liver
6		1	2	-0.0351178	0.00609767	0.442289	8.45104e-09	HLA-DRB1-D95	54504	ALBUMIN	Liver
6	31041041	T	C	-0.0333846	0.00579905	0.460293	8.56663e-09	rs2517548	59448	ALBUMIN	Liver
6	31198575	G	A	-0.042958	0.00746247	0.185193	8.58519e-09	rs3130465	59438	ALBUMIN	Liver
6	31040089	A	G	-0.0333811	0.00579901	0.461973	8.59488e-09	rs2394430	59379	ALBUMIN	Liver
6	31038315	C	T	-0.0333683	0.0057976	0.460024	8.63654e-09	rs2844669	59448	ALBUMIN	Liver
6	31045764	G	C	-0.033361	0.00579678	0.4601	8.65944e-09	rs2517538	59448	ALBUMIN	Liver
6	31195861	C	G	-0.042911	0.0074623	0.185204	8.90512e-09	rs3094612	59440	ALBUMIN	Liver
6	31041525	G	A	-0.0333011	0.0057971	0.460133	9.22295e-09	rs2517545	59448	ALBUMIN	Liver
6	31845195	A	G	-0.0512313	0.00891884	0.120108	9.23741e-09	rs144527861	59280	ALBUMIN	Liver
6	31049201	A	C	-0.0358388	0.0062421	0.311634	9.38599e-09	rs2251830	59448	ALBUMIN	Liver
6	31046232	T	A	-0.0332585	0.00579655	0.460596	9.60019e-09	rs2523871	59448	ALBUMIN	Liver
6	31046339	T	C	-0.0332585	0.00579655	0.460596	9.60019e-09	rs2523870	59448	ALBUMIN	Liver
6	31040191	A	T	-0.0332602	0.00579905	0.459913	9.72523e-09	rs2517551	59421	ALBUMIN	Liver
6							1.01931e-08	HLA-B position 138		ALBUMIN	Liver
6	31039813	T	C	-0.0331989	0.00579813	0.460798	1.02953e-08	rs2517552	59448	ALBUMIN	Liver
6	31046233	A	C	-0.0331568	0.00579618	0.460478	1.06233e-08	rs2517537	59448	ALBUMIN	Liver
6	31375004	G	A	-0.0365205	0.00639029	0.28949	1.09703e-08	rs2844551	59370	ALBUMIN	Liver
6	31185708	A	T	-0.0424285	0.007433	0.187775	1.14227e-08	rs3131015	59313	ALBUMIN	Liver
6	31044486	C	G	-0.0331257	0.00580405	0.460764	1.14757e-08	rs2523873	59448	ALBUMIN	Liver
6	31410197	T	C	0.0374372	0.0065595	0.263607	1.14773e-08	rs28559870	58682	ALBUMIN	Liver
6	31185041	A	C	-0.0426024	0.00747631	0.184835	1.20996e-08	rs3131016	59372	ALBUMIN	Liver
6	31040591	T	C	-0.0329993	0.00579839	0.459965	1.26212e-08	rs2517550	59448	ALBUMIN	Liver
6	31353550	G	A	0.0334102	0.00588663	0.436271	1.38194e-08	rs9266095	58608	ALBUMIN	Liver
6	31381576	A	G	-0.0750658	0.0132402	0.0505492	1.43176e-08	rs141884536	59447	ALBUMIN	Liver
6	31637760	TA	T	-0.0594969	0.0104995	0.0838614	1.45633e-08	chr6:31637760_T_TA	58865	ALBUMIN	Liver
6		1	2	-0.101386	0.01791	0.0268554	1.50616e-08	HLA-B*27:04:01	59448	ALBUMIN	Liver
6	31186577	A	T	-0.0421113	0.0074528	0.186074	1.6007e-08	rs3095240	59428	ALBUMIN	Liver
6	31186657	T	C	-0.0421007	0.00745288	0.186069	1.61466e-08	rs3130458	59427	ALBUMIN	Liver
6		1	2	-0.0810165	0.0143436	0.0427937	1.62058e-08	HLA-B*15:02	59448	ALBUMIN	Liver
6	32582235	C	T	0.0328379	0.00581432	0.497208	1.6254e-08	rs9269831	59448	ALBUMIN	Liver
6	31711530	G	A	-0.0336287	0.00595938	0.386035	1.67128e-08	rs805286	59448	ALBUMIN	Liver
6	31172231	T	C	0.0335442	0.00594782	0.397164	1.7031e-08	rs3132520	59026	ALBUMIN	Liver
6	31377244	G	A	-0.0331279	0.00587471	0.414757	1.70962e-08	rs7382258	59448	ALBUMIN	Liver
6	31336757	C	T	-0.041635	0.00738422	0.191614	1.71656e-08	rs7381656	59364	ALBUMIN	Liver
6							1.72223e-08	HLA-DRB1 position 35		ALBUMIN	Liver
6	31195384	T	A	-0.0419613	0.00744607	0.186263	1.74695e-08	rs3134786	59440	ALBUMIN	Liver
6	32594034	T	TA	0.0327934	0.00582245	0.481268	1.77889e-08	rs9281908	59445	ALBUMIN	Liver
6	32582033	G	A	0.0327342	0.00581561	0.497081	1.81602e-08	rs9269822	59448	ALBUMIN	Liver
6	31344161	A	G	-0.0326994	0.0058113	0.454691	1.83514e-08	rs34907473	59447	ALBUMIN	Liver
6	31835353	T	C	-0.050068	0.00890367	0.120273	1.87348e-08	rs17201248	59448	ALBUMIN	Liver
6		1	2	-0.0803261	0.0142889	0.0431722	1.89221e-08	HLA-B*15:02:01	59448	ALBUMIN	Liver
6	32597506	G	A	0.0326369	0.00581879	0.490757	2.03634e-08	rs9270621	59448	ALBUMIN	Liver
6	32666067	C	T	-0.0348404	0.00621376	0.324126	2.05888e-08	rs9274487	58974	ALBUMIN	Liver
6	31294152	T	C	-0.0470369	0.00839208	0.1386	2.08358e-08	rs2524152	59448	ALBUMIN	Liver
6		1	2	-0.100263	0.0178895	0.0269227	2.08771e-08	HLA-B*27:04	59448	ALBUMIN	Liver
6		1	2	0.0340263	0.00607519	0.509752	2.13285e-08	HLA-DRB1-Q35	54504	ALBUMIN	Liver
6	32597666	G	T	0.0325418	0.00581422	0.490852	2.18167e-08	rs9270626	59411	ALBUMIN	Liver
6	31833255	A	C	-0.0498676	0.00891328	0.120004	2.20938e-08	rs61504963	59423	ALBUMIN	Liver
6	32633353	G	A	0.0325639	0.00582281	0.493804	2.23857e-08	rs9272160	59149	ALBUMIN	Liver
6	32633377	A	C	0.0325639	0.00582281	0.493804	2.23857e-08	rs9272164	59149	ALBUMIN	Liver
6	31044273	G	T	-0.0325203	0.00581639	0.457488	2.25574e-08	rs2517539	59066	ALBUMIN	Liver
6	32598163	G	A	0.0325124	0.00581596	0.490475	2.26804e-08	rs9270653	59373	ALBUMIN	Liver
6	32598169	T	G	0.0325124	0.00581596	0.490475	2.26804e-08	rs9270654	59373	ALBUMIN	Liver
6	32598189	A	T	0.0325124	0.00581596	0.490475	2.26804e-08	rs9270655	59373	ALBUMIN	Liver
6	31288976	G	T	-0.0469173	0.00839505	0.138449	2.28792e-08	rs2524044	59448	ALBUMIN	Liver
6	31284118	G	A	-0.0468807	0.00839399	0.138516	2.33658e-08	rs2524057	59448	ALBUMIN	Liver
6	31044255	C	T	-0.0324881	0.00581767	0.457578	2.34547e-08	rs2523876	59038	ALBUMIN	Liver
6	32662915	A	G	-0.0388784	0.00696279	0.222018	2.35407e-08	rs41270925	59306	ALBUMIN	Liver
6	32666884	G	A	-0.0348551	0.00624252	0.320905	2.35738e-08	rs9274538	58790	ALBUMIN	Liver
6	31345689	T	C	-0.0325351	0.00582851	0.453217	2.377e-08	rs34509409	59145	ALBUMIN	Liver
6	31811054	G	A	-0.0497246	0.00890847	0.12013	2.3815e-08	rs35326839	59444	ALBUMIN	Liver
6	31291069	C	T	-0.0468403	0.00839329	0.138527	2.39569e-08	rs2256583	59447	ALBUMIN	Liver
6	31286587	C	CT	-0.0468191	0.00839313	0.138533	2.42941e-08	rs373238011	59448	ALBUMIN	Liver
6	31290449	G	A	-0.0468191	0.00839313	0.138533	2.42941e-08	rs2524039	59448	ALBUMIN	Liver
6	31294873	A	T	-0.0468191	0.00839313	0.138533	2.42941e-08	rs2524150	59448	ALBUMIN	Liver
6	31294874	T	C	-0.0468191	0.00839313	0.138533	2.42941e-08	rs2524149	59448	ALBUMIN	Liver
6	31295004	A	G	-0.0468191	0.00839313	0.138533	2.42941e-08	rs2524147	59448	ALBUMIN	Liver
6	31295006	C	T	-0.0468191	0.00839313	0.138533	2.42941e-08	rs2524146	59448	ALBUMIN	Liver
6	32633555	G	A	0.0325082	0.00582767	0.467993	2.42941e-08	rs2002777	59362	ALBUMIN	Liver
6	32633266	T	C	0.0324801	0.00582318	0.49423	2.43691e-08	rs9272155	59098	ALBUMIN	Liver
6	32597377	C	G	0.0324182	0.00581335	0.49083	2.45386e-08	rs9270616	59436	ALBUMIN	Liver
6	32597329	T	C	0.0324171	0.00581335	0.490831	2.45646e-08	rs9270612	59437	ALBUMIN	Liver
6	32597338	C	A	0.0324171	0.00581335	0.490831	2.45646e-08	rs9270614	59437	ALBUMIN	Liver
6	32597459	C	T	0.0324048	0.00581295	0.490832	2.48125e-08	rs9270618	59444	ALBUMIN	Liver
6	32619388	G	T	-0.0345448	0.00619987	0.325683	2.52023e-08	rs9271377	58953	ALBUMIN	Liver
6	32598872	T	C	0.0323989	0.00582057	0.4917	2.60226e-08	rs2858875	59337	ALBUMIN	Liver
6	32598992	G	C	0.0323989	0.00582057	0.4917	2.60226e-08	rs2858873	59337	ALBUMIN	Liver
6	32633827	C	T	0.0323808	0.00581924	0.493205	2.63009e-08	rs9272183	59234	ALBUMIN	Liver
6	32633843	G	A	0.0323808	0.00581924	0.493205	2.63009e-08	rs9272185	59234	ALBUMIN	Liver
6	31185243	C	T	-0.0415132	0.00746134	0.185715	2.64016e-08	rs3134788	59384	ALBUMIN	Liver
6	31344516	T	C	-0.0360639	0.00648208	0.274568	2.64229e-08	rs4521636	59428	ALBUMIN	Liver
6	32633435	G	A	0.0323301	0.00581271	0.492453	2.66747e-08	rs9272167	59361	ALBUMIN	Liver
6	32633466	C	G	0.0323301	0.00581271	0.492453	2.66747e-08	rs9272170	59361	ALBUMIN	Liver
6	32598529	T	C	0.0323264	0.00581239	0.490782	2.67251e-08	rs9270667	59448	ALBUMIN	Liver
6	32633858	C	T	0.0323665	0.00581963	0.493238	2.67288e-08	rs9272186	59227	ALBUMIN	Liver
6	32633483	G	C	0.0323259	0.00581328	0.492503	2.68708e-08	rs9272172	59355	ALBUMIN	Liver
6	31135107	T	C	-0.0355783	0.00639836	0.286506	2.68949e-08	rs3130568	59388	ALBUMIN	Liver
6	32597092	C	T	0.0323138	0.00581267	0.490807	2.71019e-08	rs9270606	59446	ALBUMIN	Liver
6	32633199	A	G	0.0323278	0.00581585	0.493364	2.71988e-08	rs9272147	59300	ALBUMIN	Liver
6	32598244	T	G	0.0322944	0.00581249	0.490773	2.75962e-08	rs9270657	59448	ALBUMIN	Liver
6	32635095	C	G	0.0323769	0.00582768	0.46774	2.76497e-08	rs9272245	59424	ALBUMIN	Liver
6	32633787	G	A	0.0322849	0.00581318	0.492511	2.79628e-08	rs9272182	59356	ALBUMIN	Liver
6	31715241	C	T	-0.0440845	0.00793819	0.158088	2.80059e-08	rs9469042	59448	ALBUMIN	Liver
6	31732203	A	C	-0.0494342	0.00890684	0.12029	2.85443e-08	rs2293852	59448	ALBUMIN	Liver
6	31040259	G	A	-0.0323179	0.00582408	0.455267	2.8727e-08	rs2394429	58961	ALBUMIN	Liver
6	31040262	C	A	-0.0323179	0.00582408	0.455267	2.8727e-08	rs2394428	58961	ALBUMIN	Liver
6	31962574	G	A	-0.0491495	0.00886023	0.120988	2.90282e-08	rs2734331	59448	ALBUMIN	Liver
6	32633674	T	C	0.0322437	0.00581347	0.492536	2.91655e-08	rs9272179	59352	ALBUMIN	Liver
6	31288176	G	C	-0.046504	0.00838617	0.138827	2.93413e-08	rs2524049	59448	ALBUMIN	Liver
6	31826666	C	T	-0.0493254	0.00889702	0.119996	2.9559e-08	rs35294112	59448	ALBUMIN	Liver
6	32598107	C	T	0.0322184	0.00581274	0.490866	2.97824e-08	rs9270651	59448	ALBUMIN	Liver
6	32598310	A	G	0.0322142	0.00581305	0.490838	2.9955e-08	rs9270661	59430	ALBUMIN	Liver
6	32598324	A	G	0.0322142	0.00581305	0.490838	2.9955e-08	rs9270663	59430	ALBUMIN	Liver
6	32633023	G	C	0.032191	0.00581402	0.492086	3.08063e-08	rs9272142	59388	ALBUMIN	Liver
6	31757124	AT	A	-0.0566146	0.0102254	0.0883877	3.08262e-08	rs28745902	59041	ALBUMIN	Liver
6	32598295	T	C	0.0321788	0.00581324	0.490854	3.10449e-08	rs9270658	59428	ALBUMIN	Liver
6	32598299	C	T	0.0321788	0.00581324	0.490854	3.10449e-08	rs9270659	59428	ALBUMIN	Liver
6	32598300	A	G	0.0321788	0.00581324	0.490854	3.10449e-08	rs9270660	59428	ALBUMIN	Liver
6	31135187	A	G	-0.0353878	0.00639469	0.286772	3.13127e-08	rs3132565	59448	ALBUMIN	Liver
6	32643439	G	A	-0.0389868	0.00705057	0.216128	3.20967e-08	rs1061172	58817	ALBUMIN	Liver
6	32635001	A	G	0.0321317	0.00581118	0.49234	3.21529e-08	rs9272239	59400	ALBUMIN	Liver
6	32663197	T	C	-0.0343743	0.00621696	0.324517	3.21833e-08	rs17613592	58812	ALBUMIN	Liver
6	31711688	C	G	-0.0329786	0.00596687	0.38474	3.25837e-08	rs805285	59448	ALBUMIN	Liver
6	32633684	C	T	0.0321196	0.00581345	0.492603	3.29375e-08	rs9272180	59351	ALBUMIN	Liver
6	32634619	C	T	0.0321864	0.0058269	0.467543	3.3181e-08	rs9272226	59447	ALBUMIN	Liver
6	31047046	A	T	-0.0326005	0.00590279	0.400288	3.33457e-08	rs2517536	59441	ALBUMIN	Liver
6	32663066	A	T	-0.0344202	0.00623306	0.321877	3.3478e-08	rs17843719	58906	ALBUMIN	Liver
6	32597023	T	C	0.0321018	0.00581409	0.490925	3.36357e-08	rs9270604	59397	ALBUMIN	Liver
6	32635013	T	C	0.0320834	0.00581109	0.492332	3.36954e-08	rs9272242	59401	ALBUMIN	Liver
6	31047405	A	G	-0.0325883	0.00590258	0.400274	3.37023e-08	rs2844645	59448	ALBUMIN	Liver
6	32597930	G	T	0.0324005	0.00586993	0.497289	3.39485e-08	rs9270642	58286	ALBUMIN	Liver
6	31953288	C	CG	-0.0481854	0.00873019	0.125101	3.40165e-08	rs4151665	59448	ALBUMIN	Liver
6	31376496	T	C	-0.0344353	0.00623923	0.311373	3.4062e-08	rs2523638	59448	ALBUMIN	Liver
6	31347144	A	G	-0.040511	0.00734151	0.194491	3.42713e-08	rs2507996	59306	ALBUMIN	Liver
6	32634840	C	T	0.0321015	0.00581862	0.474581	3.44794e-08	rs9272231	59443	ALBUMIN	Liver
6	32655657	C	T	-0.0343535	0.00623007	0.315005	3.50494e-08	rs2647097	59434	ALBUMIN	Liver
6	31046764	T	TCTCGCA	-0.03255	0.00590355	0.400232	3.51496e-08	rs66534806	59433	ALBUMIN	Liver
6	32631403	G	A	0.0321095	0.00582566	0.493849	3.55304e-08	rs9272056	59175	ALBUMIN	Liver
6	32668737	G	A	-0.0378003	0.00685829	0.236918	3.55541e-08	rs9469211	58609	ALBUMIN	Liver
6	32668741	C	A	-0.0378003	0.00685829	0.236918	3.55541e-08	rs9461793	58609	ALBUMIN	Liver
6	32631229	C	T	0.0321088	0.00582576	0.49351	3.55754e-08	rs9272045	59171	ALBUMIN	Liver
6	32591739	T	C	0.0322458	0.00585146	0.482468	3.57363e-08	rs28366259	58751	ALBUMIN	Liver
6	31037655	T	C	-0.0567195	0.0102928	0.0867817	3.57577e-08	rs11753208	59448	ALBUMIN	Liver
6	31717066	C	T	-0.0437981	0.00794998	0.157911	3.60454e-08	rs9461716	59331	ALBUMIN	Liver
6	32632222	G	A	0.0320184	0.00581191	0.491976	3.60653e-08	rs9272105	59448	ALBUMIN	Liver
6	32597291	GT	G	0.0320292	0.00581408	0.490947	3.61102e-08	rs576725097	59426	ALBUMIN	Liver
6	31750258	T	C	-0.0491002	0.00891326	0.120135	3.61543e-08	rs2299850	59379	ALBUMIN	Liver
6	31742327	A	G	-0.0490847	0.00891448	0.120132	3.66708e-08	rs28381350	59372	ALBUMIN	Liver
6	32631413	T	A	0.0320691	0.00582457	0.494236	3.67426e-08	rs9272057	59156	ALBUMIN	Liver
6	32597274	A	T	0.03201	0.00581418	0.490955	3.6812e-08	rs9270609	59425	ALBUMIN	Liver
6	32632900	A	G	0.0319406	0.0058124	0.491967	3.90167e-08	rs9272132	59439	ALBUMIN	Liver
6	32634461	C	T	0.0319234	0.00580973	0.49201	3.9112e-08	rs9272218	59448	ALBUMIN	Liver
6	32635635	C	T	0.03192	0.00581239	0.491984	3.98043e-08	rs9272265	59444	ALBUMIN	Liver
6	32632671	C	T	0.0319223	0.0058141	0.492153	4.00793e-08	rs9272118	59448	ALBUMIN	Liver
6	31359440	A	C	0.0353245	0.0064365	0.284639	4.06172e-08	rs2394987	59428	ALBUMIN	Liver
6	31359464	A	C	0.0353245	0.0064365	0.284639	4.06172e-08	rs2894211	59428	ALBUMIN	Liver
6	32634319	G	A	0.0318974	0.00581211	0.491959	4.06275e-08	rs9272214	59442	ALBUMIN	Liver
6	32631708	T	G	0.0318962	0.00581211	0.491959	4.06762e-08	rs9272070	59448	ALBUMIN	Liver
6	32634557	C	A	0.0318962	0.00581211	0.491959	4.06762e-08	rs9272221	59448	ALBUMIN	Liver
6	32634791	C	T	0.031892	0.0058121	0.491976	4.08404e-08	rs9272229	59447	ALBUMIN	Liver
6	32634853	C	T	0.0318914	0.0058121	0.491976	4.08677e-08	rs9272232	59446	ALBUMIN	Liver
6	32632540	T	C	0.0318728	0.00580899	0.491648	4.0927e-08	rs9272114	59448	ALBUMIN	Liver
6	31347388	T	C	-0.0402674	0.00734324	0.193796	4.16754e-08	rs9265947	59431	ALBUMIN	Liver
6	31344755	G	A	-0.0493047	0.00899375	0.11792	4.20301e-08	rs2854009	59443	ALBUMIN	Liver
6	32586051	G	A	0.0319136	0.00582169	0.486291	4.20891e-08	rs9270053	59448	ALBUMIN	Liver
6	32591752	A	C	0.0319744	0.00583359	0.487832	4.22737e-08	rs9270521	59091	ALBUMIN	Liver
6	32668188	T	G	-0.0339698	0.00619967	0.323425	4.27032e-08	rs9274620	59278	ALBUMIN	Liver
6	32668213	C	T	-0.0339698	0.00619967	0.323425	4.27032e-08	rs9274622	59278	ALBUMIN	Liver
6	32668244	A	G	-0.0339698	0.00619967	0.323425	4.27032e-08	rs9274624	59278	ALBUMIN	Liver
6	32668264	T	G	-0.0339698	0.00619967	0.323425	4.27032e-08	rs9274627	59278	ALBUMIN	Liver
6		1	2	0.0341839	0.0062397	0.683185	4.29052e-08	HLA-B-E87	59448	ALBUMIN	Liver
6		1	2	-0.0341839	0.0062397	0.316815	4.29052e-08	HLA-B-N87	59448	ALBUMIN	Liver
6	32663168	T	C	-0.0385969	0.00704649	0.217052	4.31469e-08	rs41270931	58804	ALBUMIN	Liver
6	31040821	A	C	-0.0550768	0.0100582	0.091559	4.35502e-08	rs2517549	59448	ALBUMIN	Liver
6	32598028	A	C	0.0319547	0.00583589	0.493767	4.36154e-08	rs9270647	58961	ALBUMIN	Liver
6	32598031	G	A	0.0319547	0.00583589	0.493767	4.36154e-08	rs9270649	58961	ALBUMIN	Liver
6	32576534	G	A	0.0316101	0.00577322	0.491993	4.36767e-08	rs9269555	59448	ALBUMIN	Liver
6	32632807	T	G	0.0318282	0.00581392	0.492114	4.38763e-08	rs9272125	59411	ALBUMIN	Liver
6	32632812	G	C	0.0318282	0.00581392	0.492114	4.38763e-08	rs9272126	59411	ALBUMIN	Liver
6							4.4037e-08	HLA-B position 87		ALBUMIN	Liver
6	32667315	A	C	-0.0338527	0.00618534	0.325302	4.42354e-08	rs9274569	59414	ALBUMIN	Liver
6	32631488	G	A	0.0317934	0.00580917	0.492203	4.42568e-08	rs9272062	59448	ALBUMIN	Liver
6	31045164	G	A	-0.0331466	0.00605973	0.364219	4.5007e-08	rs6457312	58543	ALBUMIN	Liver
6	31827784	C	G	-0.0485543	0.00887716	0.120038	4.51118e-08	rs11576013	59448	ALBUMIN	Liver
6	31042382	A	C	-0.0563749	0.0103091	0.0864755	4.54004e-08	rs72847026	59433	ALBUMIN	Liver
6	32668458	T	C	-0.0338002	0.00618195	0.325598	4.56247e-08	rs9274652	59446	ALBUMIN	Liver
6	31171675	C	T	0.0320595	0.00586476	0.425481	4.59071e-08	rs879882	59448	ALBUMIN	Liver
6	31976068	T	C	-0.0485324	0.00887882	0.120483	4.60087e-08	rs187161887	59436	ALBUMIN	Liver
6	32663034	A	T	-0.038309	0.00700858	0.218953	4.60257e-08	rs41270929	59104	ALBUMIN	Liver
6	32667815	G	A	-0.0337811	0.00618115	0.326122	4.62434e-08	rs9274600	59418	ALBUMIN	Liver
6	32631169	T	G	0.0318216	0.00582334	0.493041	4.64248e-08	rs9272043	59208	ALBUMIN	Liver
6	32631126	A	G	0.031782	0.00581657	0.492665	4.65393e-08	rs9272040	59308	ALBUMIN	Liver
6	32631129	G	A	0.031782	0.00581657	0.492665	4.65393e-08	rs9272041	59308	ALBUMIN	Liver
6	32631140	A	C	0.0318933	0.00583712	0.494357	4.65865e-08	rs9272042	58924	ALBUMIN	Liver
6	32667304	G	A	-0.0337852	0.00618362	0.325438	4.66412e-08	rs9274567	59420	ALBUMIN	Liver
6	32668477	C	T	-0.0336157	0.00615348	0.326807	4.685e-08	rs9274653	59448	ALBUMIN	Liver
6	32599539	T	G	0.031932	0.00584548	0.49479	4.68997e-08	rs687675	58732	ALBUMIN	Liver
6	32599544	A	T	0.031932	0.00584548	0.49479	4.68997e-08	rs541195	58732	ALBUMIN	Liver
6	32667393	T	C	-0.0337935	0.00618748	0.326473	4.71878e-08	rs9274571	59256	ALBUMIN	Liver
6	32668346	C	A	-0.0337646	0.0061823	0.325575	4.72139e-08	rs9274634	59438	ALBUMIN	Liver
6	31375024	A	C	-0.0350396	0.00641658	0.284508	4.74024e-08	rs4446608	59436	ALBUMIN	Liver
6	31375050	T	G	-0.0350396	0.00641658	0.284508	4.74024e-08	rs4624908	59436	ALBUMIN	Liver
6	32668599	G	C	-0.0343818	0.00629718	0.303381	4.76464e-08	rs2856698	59445	ALBUMIN	Liver
6	32668718	A	G	-0.0374043	0.00685088	0.237301	4.76727e-08	rs9461792	58664	ALBUMIN	Liver
6	31347743	A	T	-0.0400901	0.00734313	0.193767	4.77386e-08	rs9265962	59445	ALBUMIN	Liver
6	32585093	C	T	0.0316997	0.00580722	0.485424	4.79689e-08	rs9270006	59448	ALBUMIN	Liver
6	32635321	C	T	0.0317145	0.0058122	0.491985	4.8549e-08	rs9272254	59448	ALBUMIN	Liver
6		1	2	-0.0597712	0.0109553	0.076016	4.87259e-08	HLA-C*08:01	59448	ALBUMIN	Liver
6	32668127	A	T	-0.0337234	0.00618205	0.325609	4.89598e-08	rs9274617	59444	ALBUMIN	Liver
6	32660655	G	A	-0.0337301	0.00618364	0.325495	4.90467e-08	rs9273507	59411	ALBUMIN	Liver
6	31753768	A	G	-0.0495418	0.00908257	0.115885	4.90829e-08	rs28399972	58916	ALBUMIN	Liver
6	32658238	A	C	-0.0335003	0.00614178	0.335956	4.91134e-08	rs6905282	59216	ALBUMIN	Liver
6	32658242	T	C	-0.0335003	0.00614178	0.335956	4.91134e-08	rs9273358	59216	ALBUMIN	Liver
6	31346289	A	T	-0.0317121	0.00581406	0.453299	4.91462e-08	rs12175330	59410	ALBUMIN	Liver
6	32659609	T	C	-0.0337249	0.00618316	0.325711	4.91632e-08	rs12918	59410	ALBUMIN	Liver
6	31822312	G	A	-0.0485325	0.00889815	0.119912	4.9187e-08	rs114691438	59448	ALBUMIN	Liver
6	32632627	T	C	0.0317218	0.00581636	0.491623	4.92811e-08	rs9272116	59448	ALBUMIN	Liver
6	32667442	A	G	-0.0337166	0.00618308	0.325576	4.95154e-08	rs9274574	59427	ALBUMIN	Liver
6	32665936	G	A	-0.0337077	0.00618159	0.325638	4.95519e-08	rs9274477	59448	ALBUMIN	Liver
6	32666247	A	T	-0.0337281	0.00618562	0.326905	4.96215e-08	rs9274500	59271	ALBUMIN	Liver
6	32666596	T	C	-0.0337064	0.00618184	0.325651	4.96672e-08	rs9274522	59441	ALBUMIN	Liver
6	31045308	T	C	-0.0326458	0.00598776	0.3739	4.97817e-08	rs3131926	59298	ALBUMIN	Liver
6	31971568	A	G	-0.0483947	0.00887692	0.120568	4.98781e-08	rs41267118	59448	ALBUMIN	Liver

[truncated: 16 more sheets: SGOT, SGPT, AFP, RBC, WBC, PLATELET, HB, HCT, VC, IRV, IC, VC_HT, FVC, FEF75, FEF75_HT, EXTRAPV_P]
